# Supplementary material for: Incongruences between morphology and molecular phylogeny provide an insight into the diversification of the Crocidura poensis species complex
Source: Sci Rep. 2022 Jun 22;12:10531. doi: 10.1038/s41598-022-12615-5 (PMC9217945; doi:10.1038/s41598-022-12615-5)
Supplement: Supplementary file 2 — Supplementary Information 2. [file 41598_2022_12615_MOESM2_ESM.xlsx]

## Sheet: Sheet 1
id	species	collection_number	field_number	genbank_cytb	genbank_16s	skull_age_detail	skull_age	latdec	longdec	country	locality	habitat_open_closed	habitat_simplified	capture_date	sex	museum	N2	N3	N4
GA0536	Crocidura poensis	MNHN-ZM-2020-280	GA0536		AF550841	TW2B?	subadult	-2.283	10.506	Gabon	Moueva	forest	old forest	01/04/2000	M	MNHN Paris	0	1	0
GA0978	Crocidura poensis	MNHN-ZM-2020-291	GA0978		AF550842	TW2BSS	adult	-2.283	10.506	Gabon	Moueva	forest	old forest	09/05/2000	M	MNHN Paris	1	1	1
R14533	Crocidura poensis	MNHN-ZM-2020-231	R14533	KP749255	AF550843	TW2B?	subadult	3.333	13.05	Cameroon	Ekom	forest	old forest	31/05/1995	F	MNHN Paris	0	1	0
R14544	Crocidura poensis	MNHN-ZM-2020-232	R14544	KP749238	AF550844	TW2B?	subadult	3.333	13.05	Cameroon	Ekom	forest	old forest	02/06/1995	M	MNHN Paris	0	1	0
R14575	Crocidura poensis	MNHN-ZM-2020-233	R14575	KP749239	AF550845	TW1?	juvenile	3.333	13.05	Cameroon	Ekom	forest	old forest	10/06/1995	M	MNHN Paris	0	1	0
R24904	Crocidura grandiceps	MNHN-ZM-2020-1904	R24904	MH806037.1	AF550878	TW1SO	juvenile	5.85	-7.383	Ivory Coast	Tai study site	forest	plantation	22/11/1997	M	MNHN Paris	0	1	0
R24323	Crocidura buettikoferi	MNHN-ZM-2019-322	R24323	MH805954.1	AF550881	TW3BSI	adult	5.85	-7.383	Ivory Coast	Tai study site	forest	old forest	18/11/1996	M	MNHN Paris	1	1	1
GA3728	Crocidura poensis	MNHN-ZM-2020-392	GA3728	KP749230 & EF524658 & EF524765	EF524873	TW2BSS	adult	-2.283	10.506	Gabon	Moueva	forest	old forest	28/03/2001	M	MNHN Paris	1	1	1
G202	Crocidura theresae	MNHN-ZM-2012-1168	G202	JQ732768	JQ732581	TW2ASS	subadult	7.806	-8.477	Guinea	Gbie	open land	savanna	2008/10	M	MNHN Paris	0	1	0
G209	Crocidura grandiceps	MNHN-ZM-2012-1076	G209	JQ732750	JQ732586	TW2ASS	subadult	7.802	-8.532	Guinea	Gbie	forest	old forest	2008/10	M	MNHN Paris	0	1	0
G221	Crocidura buettikoferi	MNHN-ZM-2012-1051	G221	JQ732364	JQ732591	TW3BSI	adult	7.64	-8.417	Guinea	Gbie	forest	old forest	2008/10	M	MNHN Paris	1	1	1
G227	Crocidura buettikoferi	MNHN-ZM-2012-1052	G227	JQ732368 & KF690150	JQ732595	TW2BSI	adult	7.802	-8.532	Guinea	Gbie	forest	old forest	2008/10	M	MNHN Paris	1	1	1
G238	Crocidura theresae	MNHN-ZM-2012-1169	G238	JQ732766	JQ732601	TW3ASI	adult	7.64	-8.417	Guinea	Gbie	forest	old forest	2008/10	F	MNHN Paris	1	1	1
G241	Crocidura buettikoferi	MNHN-ZM-2012-1053	G241	JQ732374	JQ732603	TW2ASS	subadult	7.802	-8.532	Guinea	Gbie	forest	old forest	2008/10	F	MNHN Paris	0	1	0
G242	Crocidura theresae	MNHN-ZM-2012-1170	G242	JQ732767	JQ732604	TW3ASI	adult	7.802	-8.532	Guinea	Gbie	forest	old forest	2008/10	F	MNHN Paris	1	1	1
G248	Crocidura buettikoferi	MNHN-ZM-2012-1054	G248	JQ732765	JQ732607	TW3ASI	adult	7.839	-8.349	Guinea	Gbie	forest	old forest	2008/10	M	MNHN Paris	1	1	1
N71	Crocidura buettikoferi	MNHN-ZM-2012-1068	N71	JQ732385	JQ732618	TW3BSI	adult	7.65	-9.809	Guinea	Serengbara	forest	old forest	2008/02	F	MNHN Paris	1	1	1
N155	Crocidura theresae	MNHN-ZM-2012-1172	N155	JQ732387	JQ732620	TW2BSI	adult	7.643	-8.342	Guinea	Gbie	open land	savanna	2008/02	F	MNHN Paris	1	1	1
N157	Crocidura theresae	MNHN-ZM-2012-1173	N157	JQ732389	JQ732622	TW2BSS	adult	7.643	-8.342	Guinea	Gbie	open land	savanna	2008/02	M	MNHN Paris	1	1	1
N164	Crocidura theresae	MNHN-ZM-2012-1174	N164	JQ732392	JQ732625	TW2BSI	adult	7.642	-8.337	Guinea	Gbie	forest	old forest	2008/02	F	MNHN Paris	1	1	1
N217	Crocidura grandiceps	MNHN-ZM-2012-1079	N217	JQ732399	JQ732632	TW3BSI	adult	7.677	-8.375	Guinea	Gouan	forest	old forest	2008/02	M	MNHN Paris	1	1	1
N240	Crocidura theresae	MNHN-ZM-2012-1176	N240	JQ732406	JQ732639	TW2BSS	adult	7.661	-8.378	Guinea	Gouan	open land	savanna	2008/02	F	MNHN Paris	1	1	1
N241	Crocidura theresae	MNHN-ZM-2012-1177	N241	JQ732762	JQ732640	TW2BSS	adult	7.661	-8.378	Guinea	Gouan	open land	savanna	2008/02	F	MNHN Paris	1	1	1
N250	Crocidura theresae	MNHN-ZM-2012-1178	N250	JQ732407	JQ732643	TW2BSI	adult	7.661	-8.378	Guinea	Gouan	open land	savanna	2008/02	M	MNHN Paris	1	1	1
N252	Crocidura theresae	MNHN-ZM-2012-1179	N252	JQ732408	JQ732644	TW2BSS	adult	7.661	-8.378	Guinea	Gouan	open land	savanna	2008/02	M	MNHN Paris	1	1	1
N266	Crocidura grandiceps	MNHN-ZM-2012-1080	N266	JQ732409	JQ732645	TW2BSS	subadult	7.676	-8.375	Guinea	Gouan	forest	old forest	2008/02	F	MNHN Paris	0	1	0
N301	Crocidura theresae	MNHN-ZM-2012-1180	N301		JQ732652	TW2BSI	adult	7.663	-8.372	Guinea	Gouan	forest	old forest	2008/02	F	MNHN Paris	1	1	1
N302	Crocidura theresae	MNHN-ZM-2012-1181	N302	JQ732416	JQ732653	TW3ASI	adult	7.661	-8.378	Guinea	Gouan	open land	savanna	2008/02	F	MNHN Paris	1	1	1
N303	Crocidura theresae	MNHN-ZM-2012-1182	N303	JQ732417	JQ732654	TW2BSS	adult	7.661	-8.378	Guinea	Gouan	open land	savanna	2008/02	M	MNHN Paris	1	1	1
N305	Crocidura grandiceps	MNHN-ZM-2012-1081	N305	JQ732418	JQ732655	TW2BSS	adult	7.677	-8.375	Guinea	Gouan	forest	old forest	2008/02	M	MNHN Paris	1	1	1
N311	Crocidura theresae	MNHN-ZM-2012-1183	N311	JQ732420	JQ732658	TW3ASI	adult	7.661	-8.378	Guinea	Gouan	open land	savanna	2008/02	M	MNHN Paris	1	1	1
N313	Crocidura theresae	MNHN-ZM-2012-1184	N313	JQ732421	JQ732659	TW3ASI	adult	7.676	-8.375	Guinea	Gouan	open land	savanna	2008/02	M	MNHN Paris	1	1	1
N320	Crocidura buettikoferi	MNHN-ZM-2012-1056	N320	JQ732423	JQ732661	TW3ASI	adult	7.677	-8.375	Guinea	Gouan	forest	old forest	2008/02	F	MNHN Paris	1	1	1
N323	Crocidura buettikoferi	MNHN-ZM-2012-1057	N323	JQ732426	JQ732664	TW2BSI	adult	7.676	-8.375	Guinea	Gouan	forest	old forest	2008/02	M	MNHN Paris	1	1	1
NIMI07	Crocidura buettikoferi	MNHN-ZM-2012-1060	NII07	JQ732754	JQ732671	TW2BSI	adult	7.68	-8.38	Guinea	Gouan	open land	savanna	28/09/2008	F	MNHN Paris	1	1	1
NIMI17	Crocidura buettikoferi	MNHN-ZM-2012-1062	NII17	JQ732761	JQ732679	TW2BSI	adult	7.68	-8.38	Guinea	Gouan	open land	savanna	28/09/2008	F	MNHN Paris	1	1	1
NIMI18	Crocidura buettikoferi	MNHN-ZM-2012-1063	NII18	JQ732748	JQ732680	TW2ASS	subadult	7.68	-8.38	Guinea	Gouan	open land	savanna	28/09/2008	M	MNHN Paris	0	1	0
NIMI20	Crocidura buettikoferi	MNHN-ZM-2012-1064	NII20	JQ732432	JQ732681	TW3ASI	adult	7.68	-8.38	Guinea	Gouan	forest	old forest	28/09/2008	F	MNHN Paris	1	1	1
NIMI21	Crocidura buettikoferi	MNHN-ZM-2012-1065	NII21	JQ732760	JQ732682	TW3ASI	adult	7.68	-8.38	Guinea	Gouan	forest	old forest	28/09/2008	F	MNHN Paris	1	1	1
NIMI43	Crocidura theresae	MNHN-ZM-2012-1186	NII43	JQ732436	JQ732688	TW3ASI	adult	7.68	-8.38	Guinea	Gouan	open land	savanna	2008/10	F	MNHN Paris	1	1	1
NIMI52	Crocidura theresae	MNHN-ZM-2012-1187	NII052	_JQ732437	JQ732689	TW3ASI	adult	7.68	-8.38	Guinea	Gouan	open land	savanna	2008/10	M	MNHN Paris	1	1	1
NIMI59	Crocidura buettikoferi	MNHN-ZM-2012-1066	NII59	JQ732758 & KF690149	JQ732695	TW2BSI	adult	7.68	-8.38	Guinea	Gouan	forest	old forest	2008/10	M	MNHN Paris	1	1	1
NIMI63	Crocidura grandiceps	MNHN-ZM-2012-1082	NII63	JQ732442	JQ732696	TW3ASI	adult	7.68	-8.38	Guinea	Gouan	forest	old forest	2008/10	F	MNHN Paris	1	1	1
NIMI70	Crocidura theresae	MNHN-ZM-2012-1188	NII070	JQ732443	JQ732697	TW2ASS	subadult	7.68	-8.38	Guinea	Gouan	open land	savanna	2008/10	F	MNHN Paris	0	1	0
NIMI72	Crocidura buettikoferi	MNHN-ZM-2012-1067	NII72	JQ732444	JQ732698	TW3ASI	adult	7.68	-8.38	Guinea	Gouan	open land	savanna	17/02/2008	?	MNHN Paris	1	1	1
NIMI82	Crocidura theresae	MNHN-ZM-2012-1189	NII082	_JQ732757	JQ732699	TW2ASS	subadult	7.68	-8.38	Guinea	Gouan	open land	savanna	2008/10	M	MNHN Paris	0	1	0
SER160	Crocidura buettikoferi	MNHN-ZM-2012-1069	SER160	JQ732753	JQ732712	TW3BSI	adult	7.65	-8.492	Guinea	Serengbara	forest	old forest	2008/10	M	MNHN Paris	1	1	1
SER184	Crocidura buettikoferi	MNHN-ZM-2012-1070	SER184	JQ732755	JQ732714	TW2A?	subadult	7.65	-8.492	Guinea	Serengbara	forest	old forest	2008/10	F	MNHN Paris	0	1	0
SER185	Crocidura buettikoferi	MNHN-ZM-2012-1071	SER185	JQ732457	JQ732715	TW2BSS	adult	7.65	-8.492	Guinea	Serengbara	forest	old forest	2008/10	M	MNHN Paris	1	1	1
ZIE40	Crocidura grandiceps	MNHN-ZM-2012-1084	ZIE40	JQ732752	JQ732720	TW3ASI	adult	7.72	-8.36	Guinea	Ziela			2009/01	M	MNHN Paris	1	1	1
ZIE41	Crocidura grandiceps	MNHN-ZM-2012-1085	ZIE41	JQ732483	JQ732721	TW2BSS	adult	7.72	-8.36	Guinea	Ziela			2009/01	F	MNHN Paris	1	1	1
BA0253	Crocidura poensis	MNHN-ZM-2020-617	BA0253	KP749228	KP749274	TW2BSI	adult	3.919	17.058	Central African Republic	Bambio	forest	old forest	29/10/1999	F	MNHN Paris	1	1	1
BA0475	Crocidura poensis	MNHN-ZM-2020-640	BA0475	KP749229	KP749275	TW2ASS	subadult	3.919	17.058	Central African Republic	Bambio	forest	old forest	10/11/1999	F	MNHN Paris	0	1	0
G10029	Crocidura poensis	MNHN-ZM-2020-240	G10029	KP749253	KP749276	TW2B?	subadult	-0.783	11.917	Gabon	Gongue			12/09/1992	M	MNHN Paris	0	1	0
GA2952	Crocidura poensis	MNHN-ZM-2020-401	GA2952		KP749277	TW2ASS	subadult	-2.408	10.5	Gabon	Moukalaba			02/02/2001	M	MNHN Paris	0	1	0
R14616	Crocidura poensis	MNHN-ZM-2020-236	R14616		KP749278	TW1?	juvenile	3.333	13.05	Cameroon	Ekom	wetland	swamp forest	18/07/1995	F	MNHN Paris	0	1	0
R16149	Crocidura poensis	MNHN-ZM-2020-247	R16149	KP749242	KP749279	TW2B?	subadult	-0.683	11.917	Gabon	Makande	forest	old forest	05/02/1995	M	MNHN Paris	0	1	0
R16190	Crocidura poensis	MNHN-ZM-2020-252	R16190		KP749280	TW2B?	subadult	-0.683	11.917	Gabon	Makande	forest	old forest	01/04/1995	F	MNHN Paris	0	1	0
GA0347	Crocidura poensis	MNHN-ZM-2020-268	GA0347	KP749231	KP749282	TW2BSI	adult	-2.283	10.506	Gabon	Moueva			03/03/2000	M	MNHN Paris	1	1	1
GA0376	Crocidura poensis	MNHN-ZM-2020-269	GA0376	KP749232	KP749283	TW2BSI	adult	-2.283	10.506	Gabon	Moueva			10/03/2000	M	MNHN Paris	1	1	1
GA0443	Crocidura poensis	MNHN-ZM-2020-272	GA0443	KP749233	KP749284	TW3BSI	adult	-2.283	10.506	Gabon	Moueva	forest	old forest	18/03/2000	M	MNHN Paris	1	1	1
GA2990	Crocidura poensis	MNHN-ZM-2020-402	GA2990	KP749235	KP749286	TW3ASI	adult	-2.41	10.5	Gabon	Route 4			17/02/2001	M	MNHN Paris	1	1	1
GA3002	Crocidura poensis	MNHN-ZM-2020-403	GA3002	KP749236	KP749287	TW2BSI	adult	-2.41	10.5	Gabon	Route 4			21/02/2001	F	MNHN Paris	1	1	1
GA3961	Crocidura poensis	MNHN-ZM-2020-1026	GA3961	KP749237	KP749288	TW2ASO	subadult	-1.618	13.473	Gabon	Mbaya (Left River bank Ogooue) 15km from Franceville	open land	savanna	30/07/2003	M	MNHN Paris	0	1	0
R16009	Crocidura poensis	MNHN-ZM-2020-242	R16009	KP749240	KP749289	TW2B?	subadult	-0.683	11.917	Gabon	Makande	forest	old forest	27/12/1994	F	MNHN Paris	0	1	0
R16079	Crocidura poensis	MNHN-ZM-2020-245	R16079	KP749241	KP749290	TW1?	juvenile	-0.683	11.917	Gabon	Makande	forest	old forest	19/01/1995	M	MNHN Paris	0	1	0
R16181	Crocidura poensis	MNHN-ZM-2020-251	R16181	KP749254	KP749291	TW1?	juvenile	-0.683	11.917	Gabon	Makande	forest	old forest	29/03/1995	M	MNHN Paris	0	1	0
R16892	Crocidura poensis	MNHN-ZM-2020-457	R16892	KP749243	KP749292	TW1SO	juvenile	0.4	14.733	Republic of the Congo	Mbomo study site	forest	old forest	23/01/1997	M	MNHN Paris	0	1	0
R16977	Crocidura poensis	MNHN-ZM-2020-470	R16977	KP749244	KP749293	?	?	0.4	14.733	Republic of the Congo	Mbomo study site	forest	old forest	11/03/1997	F	MNHN Paris	0	1	0
R17188	Crocidura poensis	MNHN-ZM-2020-553	R17188		KP749294	TW2BSI	adult	0.583	14.85	Republic of the Congo	Illego study site	forest	old forest	23/04/1999	M	MNHN Paris	1	1	1
R17210	Crocidura poensis	MNHN-ZM-2020-554	R17210		KP749295	TW2BSI	adult	0.583	14.85	Republic of the Congo	Illego study site	forest	old forest	25/04/1999	M	MNHN Paris	1	1	1
R17261	Crocidura poensis	MNHN-ZM-2020-556	R17261	KP749245	KP749296	?	?	0.583	14.85	Republic of the Congo	Illego study site	forest	old forest	01/05/1999	M	MNHN Paris	0	1	0
R17353	Crocidura poensis	MNHN-ZM-2020-1033	R17353	KP749246	KP749297	TW2BSI	adult	0.583	14.85	Republic of the Congo	Illego study site	forest	old forest	12/05/1999	M	MNHN Paris	1	1	1
R18288	Crocidura poensis	MNHN-ZM-2020-589	R18288	KP749256	KP749298	TW1SS	juvenile	3.95	16.967	Central African Republic	Bambio	forest	old forest	16/09/1995	M	MNHN Paris	0	1	0
R19027	Crocidura poensis	MNHN-ZM-2020-692	R19027		KP749300	TW2BSS	subadult	3.919	17.058	Central African Republic	Batouri	forest	old forest	21/11/1998	M	MNHN Paris	0	1	0
R19032	Crocidura poensis	MNHN-ZM-2020-693	R19032		KP749301	TW3ASI	adult	3.919	17.058	Central African Republic	Batouri	forest	old forest	22/11/1998	M	MNHN Paris	1	1	1
R19046	Crocidura poensis	MNHN-ZM-2020-694	R19046	KP749248	KP749302	TW2ASS	subadult	3.919	17.058	Central African Republic	Bambio	forest	old forest	23/11/1998	M	MNHN Paris	0	1	0
R19056	Crocidura poensis	MNHN-ZM-2020-695	R19056		KP749303	TW2ASS	subadult	3.919	17.058	Central African Republic	Batouri	forest	old forest	25/11/1998	F	MNHN Paris	0	1	0
R19069	Crocidura poensis	MNHN-ZM-2020-697	R19069	KP749257	KP749304	TW2BSS	subadult	3.919	17.058	Central African Republic	Batouri	forest	old forest	27/11/1998	M	MNHN Paris	0	1	0
R19195	Crocidura poensis	MNHN-ZM-2020-704	R19195	KP749249	KP749305	TW3ASI	adult	3.919	17.058	Central African Republic	Bambio	forest	old forest	22/12/1998	M	MNHN Paris	1	1	1
R22033	Crocidura poensis	MNHN-ZM-2020-558	R22033	KP749250	KP749306	TW2BSI	adult	0.75	14.867	Republic of the Congo	Tchombi	forest	old forest	21/06/1995	M	MNHN Paris	1	1	1
R22043	Crocidura poensis	MNHN-ZM-2020-560	R22043	KP749251	KP749307	TW2BSI	adult	0.75	14.867	Republic of the Congo	Tchombi	forest	old forest	24/06/1995	F	MNHN Paris	1	1	1
R22056	Crocidura poensis	MNHN-ZM-2020-563	R22056		KP749308	TW2BSI	adult	0.75	14.867	Republic of the Congo	Tchombi	forest	old forest	30/06/1995	F	MNHN Paris	1	1	1
R22695	Crocidura poensis	MNHN-ZM-2020-523	R22695	KP749258	KP749309	?	?	0.4	14.733	Republic of the Congo	Mbomo study site	forest	old forest	20/09/1995	M	MNHN Paris	0	1	0
R22713	Crocidura poensis	MNHN-ZM-2020-527	R22713	KP749252	KP749310	?	?	0.4	14.733	Republic of the Congo	Mbomo study site	forest	old forest	04/10/1995	M	MNHN Paris	0	1	0
R22726	Crocidura poensis	MNHN-ZM-2020-528	R22726	KP749259	KP749311	TW2A?	subadult	0.4	14.733	Republic of the Congo	Mbomo study site	forest	old forest	10/10/1995	M	MNHN Paris	0	1	0
R18257	Crocidura poensis	MNHN-ZM-2020-588	R18257	MH805890.1	MH782671	TW2BSI	adult	3.95	16.967	Central African Republic	Bambio	forest	old forest	13/08/1995	M	MNHN Paris	1	1	1
R18982	Crocidura poensis	MNHN-ZM-2020-690	R18982	MH805893.1	MH782673	TW2BSS	subadult	3.919	17.058	Central African Republic	Bambio	forest	old forest	16/11/1998	M	MNHN Paris	0	1	0
NY23	Crocidura poensis	MNHN-ZM-2010-857	NY23	MH805885.1	MH782674	TW3ASI	adult	4.836	9.67	Cameroon	Mt Kupe			28/06/1905	M	MNHN Paris	1	1	1
NY22	Crocidura poensis	MNHN-ZM-2010-856	NY22	MH805886.1	MH782675	TW3ASI	adult	4.836	9.67	Cameroon	Mt Kupe			28/06/1905	M	MNHN Paris	1	1	1
R17235	Crocidura poensis	MNHN-ZM-2020-555	R17235	MH805889.1	MH782676	?	?	0.583	14.85	Republic of the Congo	Illego study site	forest	old forest	27/04/1999	M	MNHN Paris	0	1	0
GA0020	Crocidura poensis	MNHN-ZM-2020-1595	GA0020	MH805878.1	MH782679	TW2BSS	subadult	0.583	9.883	Gabon	Mvoum	forest	old forest	16/09/1998	M	MNHN Paris	0	1	0
GA0187	Crocidura poensis	MNHN-ZM-2020-1594	GA0187	MH805879.1	MH782682	TW2BSS	subadult	-3.15	10.75	Gabon	Malounga	forest	old forest	18/10/1998	M	MNHN Paris	0	1	0
CI1525	Crocidura buettikoferi	MNHN-ZM-2012-1466	CI1525	MH805915.1	MH782707	TW3BSI	adult	6.13	-4.89	Ivory Coast	Lamto			07/12/2009	M	MNHN Paris	1	1	1
CI1544	Crocidura buettikoferi	MNHN-ZM-2012-1467	CI1544	MH805916.1	MH782708	TW2ASS	subadult	6.13	-4.89	Ivory Coast	Lamto			08/12/2009	F	MNHN Paris	0	1	0
CI1547	Crocidura buettikoferi	MNHN-ZM-2012-1438	CI1547	ON603714	MH782709	TW3ASI	adult	5.24	-4.8	Ivory Coast	Azagny			13/12/2009	F	MNHN Paris	1	1	1
CI1549	Crocidura buettikoferi	MNHN-ZM-2012-1439	CI1549	ON603715	MH782710	TW4SI	senile	5.24	-4.8	Ivory Coast	Azagny			13/12/2009	M	MNHN Paris	0	1	0
DV0049	Crocidura buettikoferi	MNHN-ZM-2020-1036	DV0049	MH805921.1	MH782713	TW2BSS	subadult	7.55	-8.8	Guinea	Yossono	forest	old forest		I	MNHN Paris	0	1	0
GUI0418	Crocidura buettikoferi	MNHN-ZM-2013-741	GUI0418	MH805934.1	MH782728	TW2BSI	adult	10	-10.97	Guinea	Tanganya			2003/09	M	MNHN Paris	1	1	1
GUI0448	Crocidura buettikoferi	MNHN-ZM-2013-742	GUI0448	MH805935.1	MH782729	TW2BSI	adult	10	-10.97	Guinea	Tanganya			2003/09	M	MNHN Paris	1	1	1
GUI0791	Crocidura buettikoferi	MNHN-ZM-2013-743	GUI0791	ON603717	MH782730	TW2BSI	adult	10	-10.97	Guinea	Tanganya			2004/01	M	MNHN Paris	1	1	1
BH05	Crocidura buettikoferi	MNHN-ZM-2013-755	BH05	MH805939.1	MH782733	TW2BSI	adult	8.08	-8.91	Guinea	Bhoita				M	MNHN Paris	1	1	1
P0049	Crocidura buettikoferi	MNHN-ZM-2020-1589	P0049	MH805942.1	MH782736	TW3ASI	adult	7.617	-8.4	Guinea	Gbakore	forest	sparse forest	19/04/2000		MNHN Paris	1	1	1
P0053	Crocidura buettikoferi	MNHN-ZM-2020-1590	P0053	MH805943.1	MH782737	TW3ASI	adult	7.617	-8.4	Guinea	Gbakore	forest	sparse forest	22/04/2000		MNHN Paris	1	1	1
P0058	Crocidura buettikoferi	MNHN-ZM-2020-1591	P0058	MH805944.1	MH782738	TW3ASI	adult	7.617	-8.4	Guinea	Gbakore	forest	sparse forest	23/04/2000		MNHN Paris	1	1	1
P0675	Crocidura buettikoferi	MNHN-ZM-2019-293	P0675	MH805945.1	MH782739	TW1SO	juvenile	8.3	-9.233	Guinea	Malweta	forest	old forest	20/08/2003	F	MNHN Paris	0	1	0
P0903	Crocidura buettikoferi	MNHN-ZM-2019-237	P0903	MH805946.1	MH782740	TW2ASO	subadult	8.383	-9.317	Guinea	Balassou	forest	old forest	27/08/2003	F	MNHN Paris	0	1	0
P1729	Crocidura buettikoferi		P1729	MH805947.1	MH782741	TW2BSS	subadult	8.35	-9.217	Guinea	Kazaouma	open land	field, young fallow	23/09/2003	M	MNHN Paris	0	1	0
P1757	Crocidura buettikoferi		P1757	MH805948.1	MH782742	TW2BSS	subadult	8.383	-9.317	Guinea	Balassou	forest	old forest	23/09/2003	M	MNHN Paris	0	1	0
P2960	Crocidura buettikoferi	MNHN-ZM-2019-633	P2960	MH805949.1	MH782743	TW2BSS	subadult	8.3	-9.233	Guinea	Malweta	forest	young forest	06/11/2003	F	MNHN Paris	0	1	0
R24230	Crocidura buettikoferi	MNHN-ZM-2019-320	R24230	MH805952.1	MH782746	TW2ASS	subadult	5.85	-7.383	Ivory Coast	Tai study site	forest	old forest	07/11/1996	F	MNHN Paris	0	1	0
R24299	Crocidura buettikoferi	MNHN-ZM-2019-321	R24299	MH805953.1	MH782747	TW2BSS	subadult	5.85	-7.383	Ivory Coast	Tai study site	forest	old forest	15/11/1996	M	MNHN Paris	0	1	0
VN0343	Crocidura buettikoferi	MNHN-ZM-2013-471	VN0343	MH805955	MH782748	TW2BSS	subadult	7.97689	-9.10525	Guinea	Zogota	forest	old forest	02/06/2011	F	MNHN Paris	0	1	0
G200	Crocidura theresae	MNHN-ZM-2012-1167	G200	JQ732763	MH782783	TW4SI	senile	7.64	-8.417	Guinea	Gbie	forest	old forest	2008/10	M	MNHN Paris	0	1	0
KD25	Crocidura theresae	MNHN-ZM-2013-894	KD25	MH805995.1	MH782789	TW2BSI	adult	10.52	-8.982	Guinea	Kodoko			2004/02	M	MNHN Paris	1	1	1
KD31	Crocidura theresae	MNHN-ZM-2013-897	KD31	MH805996.1	MH782790	TW2BSS	adult	10.52	-8.982	Guinea	Kodoko			2004/02	M	MNHN Paris	1	1	1
FR57	Crocidura theresae	MNHN-ZM-2013-903	FR57	MH805998.1	MH782792	TW2BSS	adult	9.63	-8.94	Guinea	Franfina			2004/02	F	MNHN Paris	1	1	1
FR90	Crocidura theresae	MNHN-ZM-2013-904	FR90	MH805999.1	MH782793	TW2BSI	adult	9.63	-8.94	Guinea	Franfina			2004/02	F	MNHN Paris	1	1	1
MAC17	Crocidura theresae	MNHN-ZM-2013-906	MAC17	MH806000.1	MH782794	TW2BSI	adult	8.56	-9.48	Guinea	Macenta			2004/02	F	MNHN Paris	1	1	1
BH45	Crocidura theresae	MNHN-ZM-2013-909	BH45	MH806001.1	MH782795	TW3ASI	adult	8.08	-8.91	Guinea	Bhoita			2004/02	M	MNHN Paris	1	1	1
VN0302	Crocidura theresae	MNHN-ZM-2013-709	VN0302	MH806005	MH782799	TW2BSI	adult	7.93431	-9.12486	Guinea	Zogota	open land	field, young fallow	31/05/2011	F	MNHN Paris	1	1	1
VN0420	Crocidura theresae	MNHN-ZM-2013-716	VN0420	MH806006	MH782800	TW2BSS	subadult	7.9315	-9.12547	Guinea	Zogota	open land	field, young fallow	09/06/2011	M	MNHN Paris	0	1	0
KDF17	Crocidura longipes	MNHN-ZM-2013-868	KDF17	MH806008.1	MH782802	TW2BSI	adult	11.39	-14.66	Guinea	Kandiafara				F	MNHN Paris	1	1	1
MLT10	Crocidura longipes	MNHN-ZM-2013-869	MLT10	MH806009.1	MH782803	TW2BSI	adult	9.93	-12.83	Guinea	Molota				F	MNHN Paris	1	1	1
MLT13	Crocidura longipes	MNHN-ZM-2013-870	MLT13	MH806010.1	MH782804	TW2BSS	adult	9.93	-12.83	Guinea	Molota				F	MNHN Paris	1	1	1
MLT06	Crocidura longipes	MNHN-ZM-2013-871	MLT06	MH806011.1	MH782805	TW2BSI	adult	9.93	-12.83	Guinea	Molota			23/11/2005	M	MNHN Paris	1	1	1
GUI0138	Crocidura cf. grandiceps	MNHN-ZM-2013-764	GUI0138	MH806017.1	MH782811	TW2BSI	adult	9.84	-11.04	Guinea	Gbetlaya			2003/05	F	MNHN Paris	1	1	1
FR47	Crocidura cf. grandiceps	MNHN-ZM-2013-770	FR47	MH806023.1	MH782817	TW2BSI	adult	9.63	-8.94	Guinea	Franfina			2004/02	F	MNHN Paris	1	1	1
FR53	Crocidura cf. grandiceps	MNHN-ZM-2013-772	FR53	MH806024.1	MH782818	TW3BSI	adult	9.63	-8.94	Guinea	Franfina			2004/02	M	MNHN Paris	1	1	1
BH20	Crocidura grandiceps	MNHN-ZM-2013-777	BH20	ON603733	MH782819	TW2BSI	adult	8.08	-8.91	Guinea	Bhoita			2004/02	F	MNHN Paris	1	1	1
YRD14	Crocidura cf. grandiceps	MNHN-ZM-2013-781	YRD14	MH806027.1	MH782821	TW2BSI	adult	10.04	-13.68	Guinea	Yerende			14/03/2005	F	MNHN Paris	1	1	1
P0867	Crocidura grandiceps	MNHN-ZM-2017-446	P0867	MH806030.1	MH782824	TW1SO	juvenile	8.3	-9.233	Guinea	Malweta	forest	old forest	26/08/2003	F	MNHN Paris	0	1	0
P1319	Crocidura grandiceps	MNHN-ZM-2017-447	P1319	MH806031.1	MH782825	TW1SO	juvenile	8.3	-9.233	Guinea	Malweta	forest	old forest	12/09/2003	F	MNHN Paris	0	1	0
P1669	Crocidura cf. grandiceps	MNHN-ZM-2020-1891	P1669	MH806032.1	MH782826	TW2ASS	subadult	8.35	-9.217	Guinea	Kazaouma	open land	field, young fallow	21/09/2003	F	MNHN Paris	0	1	0
VN1117	Crocidura cf. grandiceps	MNHN-ZM-2013-499	VN1117	MH806039.1	MH782832	TW2ASS	subadult	9.03584	-8.91853	Guinea	Hermakono	forest	old forest	05/08/2011	F	MNHN Paris	0	1	0
CI1585	Crocidura wimmeri	MNHN-ZM-2012-1560	CI1585	MH806044.1	MH782837	TW2ASS	subadult	5.24	-4.8	Ivory Coast	Azagny			18/12/2009	M	MNHN Paris	0	0	0
NY02	Crocidura poensis	MNHN-ZM-2010-855	NY02	ON603666	ON532728	TW3ASI	adult	4.836	9.67	Cameroon	Mt Kupe			28/06/1905	F	MNHN Paris	1	1	1
NY34	Crocidura poensis	MNHN-ZM-2010-858	NY34	ON603667	ON532729	TW2BSI	adult	4.836	9.67	Cameroon	Mt Kupe			28/06/1905	M	MNHN Paris	1	1	1
CI1564	Crocidura buettikoferi	MNHN-ZM-2012-1441	CI1564	ON603699	ON532730	TW3BSI	adult	5.24	-4.8	Ivory Coast	Azagny			14/12/2009	M	MNHN Paris	1	1	1
CI1514	Crocidura buettikoferi	MNHN-ZM-2012-1463	CI1514	ON603713	ON532731	TW3ASI	adult	6.13	-4.89	Ivory Coast	Lamto			06/12/2009	F	MNHN Paris	1	1	1
SA17	Crocidura buettikoferi	MNHN-ZM-2013-748	SA17	ON603702	ON532733	TW2BSI	adult	8.61	-9.47	Guinea	Sangassou			2004/01	M	MNHN Paris	1	1	1
SA20	Crocidura buettikoferi	MNHN-ZM-2013-749	SA20	ON603703	ON532734	TW3BSI	adult	8.61	-9.47	Guinea	Sangassou			2004/01	M	MNHN Paris	1	1	1
SA21	Crocidura buettikoferi	MNHN-ZM-2013-750	SA21	ON603705	ON532735	TW3ASI	adult	8.61	-9.47	Guinea	Sangassou			2004/01	M	MNHN Paris	1	1	1
SA28	Crocidura buettikoferi	MNHN-ZM-2013-751	SA28	ON603716	ON532736	TW3BSI	adult	8.61	-9.47	Guinea	Sangassou			2004/01	M	MNHN Paris	1	1	1
SA36	Crocidura buettikoferi	MNHN-ZM-2013-753	SA36	ON603718	ON532737	TW3BSI	adult	8.61	-9.47	Guinea	Sangassou			2004/01	M	MNHN Paris	1	1	1
FR51	Crocidura cf. grandiceps	MNHN-ZM-2013-771	FR51	ON603720	ON532738	TW3ASI	adult	9.63	-8.94	Guinea	Franfina			2004/02	F	MNHN Paris	1	1	1
GUI1374	Crocidura grandiceps	MNHN-ZM-2013-773	GUI1374	ON603732	ON532739	TW2BSI	adult	10.06	-12.55	Guinea	Ganya			2004/10	M	MNHN Paris	1	1	1
GUI1431	Crocidura grandiceps	MNHN-ZM-2013-774	GUI1431	ON603723	ON532740	TW2BSI	adult	10.06	-12.55	Guinea	Ganya			2004/10	F	MNHN Paris	1	1	1
MLT09	Crocidura longipes	MNHN-ZM-2013-872	MLT09	ON603734	ON532741	TW2BSI	adult	9.93	-12.83	Guinea	Molota			23/11/2005	F	MNHN Paris	1	1	1
YRD01	Crocidura longipes	MNHN-ZM-2013-873	YRD01	ON603737	ON532742	TW3ASI	adult	10.04	-13.68	Guinea	Yerende			14/03/2005	F	MNHN Paris	1	1	1
YRD47	Crocidura longipes	MNHN-ZM-2013-875	YRD47	ON603761	ON532743	TW2BSS	adult	10.04	-13.68	Guinea	Yerende			15/03/2005	F	MNHN Paris	1	1	1
GUI0782	Crocidura theresae	MNHN-ZM-2013-884	GUI0782	ON603738	ON532745	TW3BSI	adult	10	-10.97	Guinea	Tanganya			2004/01	F	MNHN Paris	1	1	1
GUI0792	Crocidura theresae	MNHN-ZM-2013-885	GUI0792	ON603739	ON532746	TW2BSI	adult	10	-10.97	Guinea	Tanganya			2004/01	M	MNHN Paris	1	1	1
GUI0826	Crocidura theresae	MNHN-ZM-2013-887	GUI0826	ON603742	ON532747	TW2BSI	adult	10	-10.97	Guinea	Tanganya			2004/01	M	MNHN Paris	1	1	1
KD28	Crocidura theresae	MNHN-ZM-2013-896	KD28	ON603744	ON532748	TW2BSI	adult	10.52	-8.982	Guinea	Kodoko			2004/02	F	MNHN Paris	1	1	1
KD07	Crocidura theresae	MNHN-ZM-2013-900	KD07	ON603740	ON532749	TW2BSI	adult	10.52	-8.982	Guinea	Kodoko			2004/02	F	MNHN Paris	1	1	1
P0677	Crocidura grandiceps	MNHN-ZM-2017-444	P0677	ON603724	ON532750	TW2ASS	subadult	8.3	-9.233	Guinea	Malweta	forest	old forest	20/08/2003	F	MNHN Paris	0	1	0
P0723	Crocidura grandiceps	MNHN-ZM-2017-445	P0723	ON603727	ON532751	TW2ASS	subadult	8.3	-9.233	Guinea	Malweta	forest	old forest	22/08/2003	F	MNHN Paris	0	1	0
P1661	Crocidura grandiceps	MNHN-ZM-2017-448	P1661	ON603728	ON532752	TW1SO	juvenile	8.3	-9.233	Guinea	Malweta	forest	old forest	21/09/2003	F	MNHN Paris	0	1	0
P2313	Crocidura grandiceps	MNHN-ZM-2017-449	P2313	ON603729	ON532753	TW1SO	juvenile	8.3	-9.233	Guinea	Malweta	forest	old forest	15/10/2003	M	MNHN Paris	0	1	0
P2472	Crocidura grandiceps	MNHN-ZM-2017-450	P2472	ON603726	ON532754	TW2ASS	subadult	8.3	-9.233	Guinea	Malweta	forest	old forest	18/10/2003	F	MNHN Paris	0	1	0
P2505	Crocidura grandiceps	MNHN-ZM-2017-451	P2505	ON603730	ON532755	TW2ASS	subadult	8.3	-9.233	Guinea	Malweta	forest	old forest	19/10/2003	F	MNHN Paris	0	1	0
P2612	Crocidura grandiceps	MNHN-ZM-2017-452	P2612	ON603725	ON532756	TW1SO	juvenile	8.3	-9.233	Guinea	Malweta	forest	old forest	21/10/2003	M	MNHN Paris	0	1	0
P0552	Crocidura buettikoferi	MNHN-ZM-2019-230	P0552	ON603707	ON532758	TW2BSS	subadult	8.383	-9.317	Guinea	Balassou	forest	old forest	18/08/2003	M	MNHN Paris	0	1	0
P0553	Crocidura buettikoferi	MNHN-ZM-2019-231	P0553	ON603708	ON532759	TW2BSS	subadult	8.383	-9.317	Guinea	Balassou	forest	old forest	18/08/2003	M	MNHN Paris	0	1	0
P0810	Crocidura buettikoferi	MNHN-ZM-2019-233	P0810	ON603710	ON532760	TW2BSS	adult	8.383	-9.317	Guinea	Balassou	forest	old forest	24/08/2003	M	MNHN Paris	1	1	1
P0815	Crocidura buettikoferi	MNHN-ZM-2019-234	P0815	ON603711	ON532761	TW3ASS	adult	8.383	-9.317	Guinea	Balassou	forest	old forest	24/08/2003	M	MNHN Paris	1	1	1
P0521	Crocidura buettikoferi	MNHN-ZM-2019-277	P0521	ON603706	ON532762	TW2ASS	subadult	8.3	-9.233	Guinea	Malweta	forest	old forest	17/08/2003	M	MNHN Paris	0	1	0
P0910	Crocidura buettikoferi	MNHN-ZM-2019-309	P0910	ON603709	ON532763	TW3ASI	adult	8.3	-9.233	Guinea	Malweta	forest	old forest	28/08/2003	M	MNHN Paris	1	1	1
P0877	Crocidura theresae	MNHN-ZM-2019-589	P0877	ON603743	ON532765	TW3ASS	adult	8.35	-9.217	Guinea	Kazaouma	open land	field, young fallow	26/08/2003	M	MNHN Paris	1	1	1
P2437	Crocidura buettikoferi	MNHN-ZM-2019-632	P2437	ON603704	ON532766	TW2ASS	subadult	8.3	-9.233	Guinea	Malweta	forest	old forest	17/10/2003	F	MNHN Paris	0	1	0
DV0048	Crocidura buettikoferi	MNHN-ZM-2020-1035	DV0048	ON603712	ON532767	TW2BSS	subadult	7.55	-8.8	Guinea	Yossono	forest	old forest		I	MNHN Paris	0	1	0
R18340	Crocidura poensis	MNHN-ZM-2020-590	R18340	KP749247	P749299	TW2ASS	subadult	3.95	16.967	Central African Republic	Bambio	forest	old forest	29/09/1995	M	MNHN Paris	0	1	0
P3021	Crocidura theresae	MNHN-ZM-2019-616	P3021		ON620345	TW2ASS	subadult	8.35	-9.217	Guinea	Kazaouma	open land	field, young fallow	07/11/2003	M	MNHN Paris	0	1	0
P3025	Crocidura theresae	MNHN-ZM-2019-617	P3025		ON620346	TW2BSI	adult	8.35	-9.217	Guinea	Kazaouma	open land	field, young fallow	07/11/2003	F	MNHN Paris	1	1	1
R13176	Crocidura poensis	MNHN-ZM-2020-749	R13176		ON620347	TW3ASI	adult	3.183	16.1	Central African Republic	Salo	forest	old forest	23/05/1994	M	MNHN Paris	1	1	1
GA2927	Crocidura poensis	MNHN-ZM-2020-399	GA2927		ON620348	TW3ASI	adult	-2.408	10.5	Gabon	Moukalaba			28/01/2001	F	MNHN Paris	1	1	1
R16921	Crocidura poensis	MNHN-ZM-2020-461	R16921		ON620349	TW3ASI	adult	0.4	14.733	Republic of the Congo	Mbomo study site	forest	old forest	17/02/1997	M	MNHN Paris	1	1	1
GA1141	Crocidura poensis	MNHN-ZM-2020-298	GA1141		ON620350	TW2BSS	adult	-2.283	10.506	Gabon	Moueva			20/05/2000	M	MNHN Paris	1	1	1
BA0162	Crocidura poensis	MNHN-ZM-2020-606	BA0162		ON620351	TW2ASS	subadult	3.919	17.058	Central African Republic	Batouri	forest	old forest	13/10/1999	M	MNHN Paris	0	1	0
BA0249	Crocidura poensis	MNHN-ZM-2020-615	BA0249		ON620352	TW2BSS	subadult	3.919	17.058	Central African Republic	Batouri	forest	old forest	29/10/1999	M	MNHN Paris	0	1	0
BA0279	Crocidura poensis	MNHN-ZM-2020-620	BA0279		ON620353	TW2ASS	subadult	3.919	17.058	Central African Republic	Batouri	forest	old forest	30/10/1999	M	MNHN Paris	0	1	0
BA0298	Crocidura poensis	MNHN-ZM-2020-621	BA0298		ON620354	TW2BSS	adult	3.919	17.058	Central African Republic	Batouri	forest	old forest	31/10/1999	F	MNHN Paris	1	1	1
BA0340	Crocidura poensis	MNHN-ZM-2020-625	BA0340		ON620355	TW2ASS	subadult	3.919	17.058	Central African Republic	Batouri	forest	old forest	02/11/1999	M	MNHN Paris	0	1	0
BA0354	Crocidura poensis	MNHN-ZM-2020-627	BA0354		ON620356	TW2BSS	subadult	3.919	17.058	Central African Republic	Batouri	forest	old forest	03/11/1999	F	MNHN Paris	0	1	0
R16899	Crocidura poensis	MNHN-ZM-2020-459	R16899		ON620357	TW1SO	juvenile	0.4	14.733	Republic of the Congo	Mbomo study site	forest	old forest	27/01/1997	M	MNHN Paris	0	1	0
R16912	Crocidura poensis	MNHN-ZM-2020-460	R16912		ON620358	TW3ASI	adult	0.4	14.733	Republic of the Congo	Mbomo study site	forest	old forest	16/02/1997	M	MNHN Paris	1	1	1
R16939	Crocidura poensis	MNHN-ZM-2020-464	R16939		ON620359	TW2BSS	adult	0.4	14.733	Republic of the Congo	Mbomo study site	forest	old forest	22/02/1997	M	MNHN Paris	1	1	1
R16978	Crocidura poensis	MNHN-ZM-2020-471	R16978		ON620360	TW3ASI	adult	0.4	14.733	Republic of the Congo	Mbomo study site	forest	old forest	12/03/1997	M	MNHN Paris	1	1	1
R19898	Crocidura poensis	MNHN-ZM-2020-777	R19898		ON620361	TW2ASS	subadult	3.919	17.058	Central African Republic	Batouri	forest	old forest	21/06/1999	M	MNHN Paris	0	1	0
BA0318	Crocidura poensis	MNHN-ZM-2020-623	BA0318		ON620362	TW2ASS	subadult	3.919	17.058	Central African Republic	Batouri	forest	old forest	01/11/1999	F	MNHN Paris	0	1	0
GA1156	Crocidura poensis	MNHN-ZM-2020-302	GA1156		ON620363	TW2BSS	adult	-2.283	10.506	Gabon	Moueva			21/05/2000	I	MNHN Paris	1	1	1
P0852	Crocidura buettikoferi	MNHN-ZM-2019-306	P0852		ON620364	TW2ASS	subadult	8.3	-9.233	Guinea	Malweta	forest	old forest	25/08/2003	F	MNHN Paris	0	1	0
R16895	Crocidura poensis	MNHN-ZM-2020-458	R16895	ON603674	ON620365	TW2BSS	subadult	0.4	14.733	Republic of the Congo	Mbomo study site	open land	savanna	26/01/1997	F	MNHN Paris	0	1	0
R16882	Crocidura poensis	MNHN-ZM-2020-456	R16882		ON620366	TW2BSS	subadult	0.4	14.733	Republic of the Congo	Mbomo study site	forest	old forest	19/01/1997	M	MNHN Paris	0	1	0
ETH2068	Crocidura similiturba	NMP-96961	ETH2068	MT990701.1		TW3ASI	adult	7.56294	36.0496	Ethiopia	Keffa zone			08/12/2018		NMP Prague	1	0	0
R18957	Crocidura poensis	MNHN-ZM-2020-689	R18957		ON620367	TW1SS	juvenile	3.919	17.058	Central African Republic	Batouri	forest	old forest	14/11/1998	F	MNHN Paris	0	1	0
R16489	Crocidura poensis	MNHN-ZM-2020-568	R16489		ON620368	TW3BSI	adult	-2.9	15.65	Republic of the Congo	Mbouambe Lefini	forest	old forest	22/05/1996	M	MNHN Paris	1	1	1
R19083	Crocidura poensis	MNHN-ZM-2020-698	R19083		ON620369	TW3ASI	adult	3.919	17.058	Central African Republic	Batouri	forest	old forest	10/12/1998	F	MNHN Paris	1	1	1
R18398	Crocidura poensis	MNHN-ZM-2020-581	R18398		ON620370	TW2BSI	adult	3.717	17.55	Central African Republic	Bakota	forest	old forest	29/11/1995	F	MNHN Paris	1	1	1
R18922	Crocidura poensis	MNHN-ZM-2020-686	R18922		ON620371	TW3BSI	adult	3.919	17.058	Central African Republic	Batouri	forest	old forest	11/11/1998	M	MNHN Paris	1	1	1
R19956	Crocidura poensis	MNHN-ZM-2020-784	R19956		ON620372	TW2ASS	subadult	3.919	17.058	Central African Republic	Batouri	forest	old forest	27/06/1999	F	MNHN Paris	0	1	0
BA0252	Crocidura poensis	MNHN-ZM-2020-616	BA0252		ON620373	TW2BSS	subadult	3.919	17.058	Central African Republic	Batouri	forest	old forest	29/10/1999	M	MNHN Paris	0	1	0
R16763	Crocidura poensis	MNHN-ZM-2020-438	R16763		ON620374	?	?	0.4	14.733	Republic of the Congo	Mbomo study site	forest	old forest	19/10/1996	M	MNHN Paris	0	1	0
R18929	Crocidura poensis	MNHN-ZM-2020-763	R18929		ON620375	TW2ASS	subadult	3.919	17.058	Central African Republic	Batouri	forest	old forest	11/11/1998	M	MNHN Paris	0	1	0
R22011	Crocidura poensis	MNHN-ZM-2020-406	R22011		ON620376	?	?	0.5	14.9	Republic of the Congo	Ikessi	forest	old forest	05/06/1995	F	MNHN Paris	0	1	0
R16860	Crocidura poensis	MNHN-ZM-2020-452	R16860		ON620377	?	?	0.4	14.733	Republic of the Congo	Mbomo study site	forest	old forest	17/12/1996	M	MNHN Paris	0	1	0
R18956	Crocidura poensis	MNHN-ZM-2020-688	R18956		ON620378	TW2BSS	subadult	3.919	17.058	Central African Republic	Batouri	forest	old forest	14/11/1998	M	MNHN Paris	0	1	0
R16928	Crocidura poensis	MNHN-ZM-2020-462	R16928	ON603669	ON620379	?	?	0.4	14.733	Republic of the Congo	Mbomo study site	forest	old forest	18/02/1997	F	MNHN Paris	0	1	0
R22697	Crocidura poensis	MNHN-ZM-2020-524	R22697	ON603670	ON620380	?	?	0.4	14.733	Republic of the Congo	Mbomo study site	forest	old forest	24/09/1995	M	MNHN Paris	0	1	0
R22701	Crocidura poensis	MNHN-ZM-2020-525	R22701	ON603671	ON620381	?	?	0.4	14.733	Republic of the Congo	Mbomo study site	forest	old forest	28/09/1995	M	MNHN Paris	0	1	0
R13102	Crocidura poensis	MNHN-ZM-2020-725	R13102		ON620382	TW3BSI	adult	3.95	16.967	Central African Republic	C1	forest	old forest	03/05/1994	M	MNHN Paris	1	1	1
R22647	Crocidura poensis	MNHN-ZM-2020-519	R22647		ON620383	?	?	0.4	14.733	Republic of the Congo	Mbomo study site	forest	old forest	18/08/1995	M	MNHN Paris	0	1	0
R22692	Crocidura poensis	MNHN-ZM-2020-522	R22692		ON620384	TW2ASS	subadult	0.4	14.733	Republic of the Congo	Mbomo study site	forest	old forest	19/09/1995	M	MNHN Paris	0	1	0
R22749	Crocidura poensis	MNHN-ZM-2020-529	R22749		ON620385	?	?	0.4	14.733	Republic of the Congo	Mbomo study site	forest	old forest	19/10/1995	M	MNHN Paris	0	1	0
R22787	Crocidura poensis	MNHN-ZM-2020-530	R22787		ON620386	TW3B?	adult	0.4	14.733	Republic of the Congo	Mbomo study site	forest	old forest	09/11/1995	M	MNHN Paris	1	1	1
R22803	Crocidura poensis	MNHN-ZM-2020-531	R22803		ON620387	TW3B?	adult	0.4	14.733	Republic of the Congo	Mbomo study site	forest	old forest	13/11/1995	F	MNHN Paris	1	1	1
R23017	Crocidura poensis	MNHN-ZM-2020-547	R23017		ON620388	TW3BSI	adult	0.4	14.733	Republic of the Congo	Mbomo study site	forest	old forest	27/03/1996	M	MNHN Paris	1	1	1
R23044	Crocidura poensis	MNHN-ZM-2020-550	R23044		ON620389	TW3ASI	adult	0.4	14.733	Republic of the Congo	Mbomo study site	forest	old forest	05/04/1996	M	MNHN Paris	1	1	1
R23058	Crocidura poensis	MNHN-ZM-2020-551	R23058		ON620390	TW2BSS	subadult	0.4	14.733	Republic of the Congo	Mbomo study site	forest	old forest	07/04/1996	I	MNHN Paris	0	1	0
R19261	Crocidura poensis	MNHN-ZM-2020-1073	R19261		ON620391	TW2BSI	adult	3.919	17.058	Central African Republic	Batouri	forest	old forest	12/01/1999	M	MNHN Paris	1	1	1
BE0789	Crocidura foxi	MNHN-ZM-2019-204	BE0789		ON620392	TW3ASI	adult	8.2	1.41	Benin		forest	old forest	17/09/2006	F	MNHN Paris	1	1	1
GA2943	Crocidura poensis	MNHN-ZM-2020-400	GA2943		ON620393	TW3BSI	adult	-2.408	10.5	Gabon	Moukalaba			01/02/2001	M	MNHN Paris	1	1	1
R16651	Crocidura poensis	MNHN-ZM-2020-411	R16651	ON603668	ON620394	TW3BSI	adult	0.4	14.733	Republic of the Congo	Mbomo study site	forest	old forest	12/09/1996	M	MNHN Paris	1	1	1
GA0979	Crocidura poensis	MNHN-ZM-2020-292	GA0979		ON620395	TW3ASI	adult	-2.283	10.506	Gabon	Moueva	forest	old forest	09/05/2000	M	MNHN Paris	1	1	1
GA0300	Crocidura poensis	MNHN-ZM-2020-267	GA0300	ON603685	ON620396	TW2BSS	adult	-2.283	10.506	Gabon	Moueva			25/02/2000	M	MNHN Paris	1	1	1
GA0464	Crocidura poensis	MNHN-ZM-2020-273	GA0464	ON603686	ON620397	TW2BSI	adult	-2.283	10.506	Gabon	Moueva	forest	old forest	21/03/2000	M	MNHN Paris	1	1	1
GA0519	Crocidura poensis	MNHN-ZM-2020-277	GA0519	ON603687	ON620398	TW2BSS	subadult	-2.283	10.506	Gabon	Moueva			30/03/2000	M	MNHN Paris	0	1	0
GA0529	Crocidura poensis	MNHN-ZM-2020-278	GA0529	ON603688	ON620399	TW2ASS	subadult	-2.283	10.506	Gabon	Moueva			30/03/2000	M	MNHN Paris	0	1	0
GA0400	Crocidura poensis	MNHN-ZM-2020-271	GA0400		ON620400	TW2BSS	subadult	-2.283	10.506	Gabon	Moueva	forest	old forest	12/03/2000	M	MNHN Paris	0	1	0
BE1164	Crocidura foxi	MNHN-ZM-2019-218	BE1164		ON620401	TW2BSS	subadult	6.475	2.679	Benin	Pobe	forest	old forest	12/06/2006	M	MNHN Paris	0	1	0
BE0728	Crocidura foxi	MNHN-ZM-2019-191	BE0728		ON620402	TW2BSS	subadult	8.2	1.41	Benin		forest	sparse forest	12/09/2006	M	MNHN Paris	0	1	0
BE1226	Crocidura foxi	MNHN-ZM-2019-219	BE1226		ON620403	TW3BSI	adult	6.475	2.679	Benin	Pobe	forest	old forest	16/06/2006	M	MNHN Paris	1	1	1
BE1257	Crocidura foxi	MNHN-ZM-2019-222	BE1257		ON620404	TW3ASI	adult	6.475	2.679	Benin	Pobe	forest	old forest	18/06/2006	F	MNHN Paris	1	1	1
BE1258	Crocidura foxi	MNHN-ZM-2019-223	BE1258		ON620405	TW1SO	juvenile	6.475	2.679	Benin	Pobe	forest	old forest	18/06/2006	F	MNHN Paris	0	1	0
BE1259	Crocidura foxi	MNHN-ZM-2019-224	BE1259		ON620406	TW1SO	juvenile	6.475	2.679	Benin	Pobe	forest	old forest	18/06/2006	F	MNHN Paris	0	1	0
GUI0137	Crocidura cf. grandiceps	MNHN-ZM-2013-763	GUI0137		ON620407	TW3BSI	adult	9.84	-11.04	Guinea	Gbetlaya			2003/05	M	MNHN Paris	1	1	1
P0568	Crocidura cf. grandiceps	MNHN-ZM-2020-1895	P0568		ON620408	TW2BSS	subadult	8.3	-9.233	Guinea	Malweta	forest	young forest	18/08/2003	M	MNHN Paris	0	1	0
KOB105	Crocidura longipes	MNHN-ZM-2013-876	KOB105	ON603735	ON620409	TW3BSI	adult	11.16	-13.29	Guinea	Koba			07/12/2006	M	MNHN Paris	1	1	1
P1571	Crocidura theresae	MNHN-ZM-2020-1892	P1571	ON603741	ON620410	TW2ASS	subadult	8.35	-9.217	Guinea	Kazaouma	open land	field, young fallow	18/09/2003	M	MNHN Paris	0	1	0
P0257	Crocidura theresae	MNHN-ZM-2020-1894	P0257	ON603760	ON620411	TW3ASI	adult	8.35	-9.217	Guinea	Kazaouma	open land	field, young fallow	13/08/2003	M	MNHN Paris	1	1	1
FR15	Crocidura theresae	MNHN-ZM-2013-901	FR15		ON620412	TW2ASS	subadult	9.63	-8.94	Guinea	Franfina			2004/02	M	MNHN Paris	0	1	0
KD27	Crocidura theresae	MNHN-ZM-2013-895	KD27		ON620413	TW3ASI	adult	10.52	-8.982	Guinea	Kodoko			2004/02	M	MNHN Paris	1	1	1
KD33	Crocidura theresae	MNHN-ZM-2013-899	KD33		ON620414	TW2BSS	adult	10.52	-8.982	Guinea	Kodoko			2004/02	M	MNHN Paris	1	1	1
VN0296	Crocidura theresae	MNHN-ZM-2013-707	VN0296		ON620415	TW2BSI	adult	7.93431	-9.12486	Guinea	Zogota	open land	field, young fallow	30/05/2011	M	MNHN Paris	1	1	1
P0511	Crocidura buettikoferi	MNHN-ZM-2019-229	P0511		ON620416	TW3ASI	adult	8.383	-9.317	Guinea	Balassou	forest	old forest	16/08/2003	M	MNHN Paris	1	1	1
R24338	Crocidura buettikoferi	MNHN-ZM-2019-323	R24338	ON603701	ON620417	TW1SO	juvenile	5.85	-7.383	Ivory Coast	Tai study site	forest	old forest	20/11/1996	M	MNHN Paris	0	1	0
P0481	Crocidura buettikoferi	MNHN-ZM-2019-271	P0481		ON620418	TW2ASO	subadult	8.3	-9.233	Guinea	Malweta	forest	young forest	16/08/2003	F	MNHN Paris	0	1	0
P0503	Crocidura buettikoferi	MNHN-ZM-2019-274	P0503		ON620419	TW2ASS	subadult	8.3	-9.233	Guinea	Malweta	forest	old forest	16/08/2003	F	MNHN Paris	0	1	0
P0609	Crocidura buettikoferi	MNHN-ZM-2019-232	P0609		ON620420	TW2ASS	subadult	8.383	-9.317	Guinea	Balassou	forest	old forest	19/08/2003	M	MNHN Paris	0	1	0
P0667	Crocidura buettikoferi	MNHN-ZM-2019-291	P0667		ON620421	TW2ASS	subadult	8.3	-9.233	Guinea	Malweta	forest	young forest	20/08/2003	M	MNHN Paris	0	1	0
P0668	Crocidura buettikoferi	MNHN-ZM-2019-292	P0668		ON620422	TW3ASI	adult	8.3	-9.233	Guinea	Malweta	forest	young forest	20/08/2003	M	MNHN Paris	1	1	1
P1657	Crocidura buettikoferi		P1657		ON620423	TW3ASI	adult	8.3	-9.233	Guinea	Malweta	forest	young forest	21/09/2003	F	MNHN Paris	1	1	1
R24060	Crocidura buettikoferi	MNHN-ZM-2019-317	R24060		ON620424	TW2ASS	subadult	5.85	-7.383	Ivory Coast	Tai study site	forest	old forest	06/10/1996	F	MNHN Paris	0	1	0
R24063	Crocidura buettikoferi	MNHN-ZM-2019-318	R24063		ON620425	TW2ASS	subadult	5.85	-7.383	Ivory Coast	Tai study site	forest	old forest	06/10/1996	F	MNHN Paris	0	1	0
R24368	Crocidura buettikoferi	MNHN-ZM-2019-324	R24368		ON620426	TW2ASS	subadult	5.85	-7.383	Ivory Coast	Tai study site	forest	old forest	23/11/1996	M	MNHN Paris	0	1	0
R24431	Crocidura buettikoferi	MNHN-ZM-2019-326	R24431		ON620427	TW2BSI	adult	5.85	-7.383	Ivory Coast	Tai study site	forest	old forest	02/12/1996	F	MNHN Paris	1	1	1
P0347	Crocidura grandiceps	MNHN-ZM-2018-1063	P0347	ON603731	ON620428	TW3ASS	adult	8.383	-9.317	Guinea	Balassou	forest	old forest	13/08/2003	M	MNHN Paris	1	1	1
P3090	Crocidura grandiceps	MNHN-ZM-2017-454	P3090		ON620429	TW2ASS	subadult	8.383	-9.317	Guinea	Balassou	forest	old forest	07/11/2003	M	MNHN Paris	0	1	0
VN0671	Crocidura grandiceps	MNHN-ZM-2013-683	VN0671		ON620430	TW3BSI	adult	7.636	-9.24	Guinea	Gbaole	forest	old forest	29/06/2011	M	MNHN Paris	1	1	1
GA1229	Crocidura poensis	MNHN-ZM-2020-306	GA1229		ON620431	TW2ASS	subadult	-2.283	10.506	Gabon	Moueva	forest	old forest	24/05/2000	M	MNHN Paris	0	1	0
P2876	Crocidura grandiceps	MNHN-ZM-2017-457	P2876		ON620432	TW2ASS	subadult	8.3	-9.233	Guinea	Malweta	forest	old forest	05/11/2003	M	MNHN Paris	0	1	0
P3350	Crocidura grandiceps	MNHN-ZM-2017-455	P3350		ON620433	TW2ASS	subadult	8.3	-9.233	Guinea	Malweta	forest	old forest	15/11/2003	F	MNHN Paris	0	1	0
GA0777	Crocidura poensis	MNHN-ZM-2020-286	GA0777		ON620434	TW2BSI	adult	-2.283	10.506	Gabon	Moueva	forest	old forest	18/04/2000	M	MNHN Paris	1	1	1
GA1359	Crocidura poensis	MNHN-ZM-2020-308	GA1359		ON620435	TW3ASI	adult	-2.283	10.506	Gabon	Moueva	forest	old forest	08/06/2000	F	MNHN Paris	1	1	1
P1742	Crocidura buettikoferi		P1742		ON620436	TW2ASS	subadult	8.3	-9.233	Guinea	Malweta	forest	old forest	23/09/2003	F	MNHN Paris	0	1	0
VN1244	Crocidura cf. grandiceps	MNHN-ZM-2013-501	VN1244		ON620437	TW3ASI	adult	7.94385	-9.10505	Guinea	Zogota	forest	old forest	30/01/2012	F	MNHN Paris	1	1	1
VN1233	Crocidura buettikoferi	MNHN-ZM-2013-458	VN1233	ON603700	ON620438	TW3ASI	adult	8.01611	-9.05398	Guinea	Zogota	forest	old forest	28/01/2012	F	MNHN Paris	1	1	1
GA2896	Crocidura poensis	MNHN-ZM-2020-396	GA2896		ON620439	TW2BSI	adult	-2.408	10.5	Gabon	Moukalaba			24/01/2001	F	MNHN Paris	1	1	1
R14436	Crocidura poensis	MNHN-ZM-2020-230	R14436		ON620440	TW2ASS	subadult	3.083	13.6	Cameroon	Djomedjo	forest	old forest	05/11/1994	F	MNHN Paris	0	1	0
R14594	Crocidura poensis	MNHN-ZM-2020-235	R14594		ON620441	TW1?	juvenile	3.333	13.05	Cameroon	Ekom	forest	old forest	16/06/1995	F	MNHN Paris	0	1	0
R16598	Crocidura poensis	MNHN-ZM-2020-570	R16598		ON620442	TW2BSS	adult	-2.9	15.65	Republic of the Congo	Mbouambe Lefini	forest	old forest	16/06/1996	M	MNHN Paris	1	1	1
R16864	Crocidura poensis	MNHN-ZM-2020-453	R16864	ON603672		TW2BSS	subadult	0.4	14.733	Republic of the Congo	Mbomo study site	forest	old forest	20/12/1996	M	MNHN Paris	0	1	0
R16868	Crocidura poensis	MNHN-ZM-2020-454	R16868	ON603673		TW2BSS	subadult	0.4	14.733	Republic of the Congo	Mbomo study site	forest	old forest	21/12/1996	M	MNHN Paris	0	1	0
R18899	Crocidura poensis	MNHN-ZM-2018-2421	R18899	ON603675		TW2ASS	subadult	3.919	17.058	Central African Republic	Batouri	forest	old forest	25/10/1998	M	MNHN Paris	0	1	0
BA0029	Crocidura poensis	MNHN-ZM-2020-592	BA0029	ON603676		TW3ASI	adult	3.919	17.058	Central African Republic	Batouri	forest	old forest	28/09/1999	M	MNHN Paris	1	1	1
BA0812	Crocidura poensis	MNHN-ZM-2020-660	BA0812	ON603677		TW2ASS	subadult	3.919	17.058	Central African Republic	Batouri	forest	old forest	25/08/1999	M	MNHN Paris	0	1	0
BA0007	Crocidura poensis	MNHN-ZM-2020-591	BA0007	ON603678		TW3ASI	adult	3.919	17.058	Central African Republic	Batouri	forest	old forest	27/09/1999	M	MNHN Paris	1	1	1
R19955	Crocidura poensis	MNHN-ZM-2020-783	R19955	ON603679		TW1SS	juvenile	3.919	17.058	Central African Republic	Batouri	forest	old forest	27/06/1999	F	MNHN Paris	0	1	0
BA0049	Crocidura poensis	MNHN-ZM-2020-595	BA0049	ON603680		TW2BSS	adult	3.919	17.058	Central African Republic	Batouri	forest	old forest	01/10/1999	M	MNHN Paris	1	1	1
BA0683	Crocidura poensis	MNHN-ZM-2020-650	BA0683	ON603681		TW3ASS	adult	3.919	17.058	Central African Republic	Batouri	forest	old forest	25/07/1999	M	MNHN Paris	1	1	1
BA0868	Crocidura poensis	MNHN-ZM-2020-665	BA0868	ON603682		TW2ASS	subadult	3.919	17.058	Central African Republic	Batouri	forest	old forest	29/08/1999	M	MNHN Paris	0	1	0
BA0078	Crocidura poensis	MNHN-ZM-2020-597	BA0078	ON603683		TW1SO	juvenile	3.919	17.058	Central African Republic	Batouri	forest	old forest	04/10/1999	M	MNHN Paris	0	1	0
BA0147	Crocidura poensis	MNHN-ZM-2020-605	BA0147	ON603684		TW2ASS	subadult	3.919	17.058	Central African Republic	Batouri	forest	old forest	12/10/1999	M	MNHN Paris	0	1	0
GA0665	Crocidura poensis	MNHN-ZM-2020-283	GA0665	ON603689		TW2BSI	adult	-2.283	10.506	Gabon	Moueva			12/04/2000	M	MNHN Paris	1	1	1
GA0737	Crocidura poensis	MNHN-ZM-2020-284	GA0737	ON603690		TW2BSS	adult	-2.283	10.506	Gabon	Moueva			16/04/2000	M	MNHN Paris	1	1	1
GA0755	Crocidura poensis	MNHN-ZM-2020-285	GA0755	ON603691		TW2BSS	subadult	-2.283	10.506	Gabon	Moueva			16/04/2000	M	MNHN Paris	0	1	0
G10014	Crocidura poensis	MNHN-ZM-2020-238	G10014	ON603692		TW2B?	subadult	-0.783	11.917	Gabon	Gongue			09/09/1992	M	MNHN Paris	0	1	0
GA2877	Crocidura poensis	MNHN-ZM-2020-1027	GA2877	ON603693		TW2BSI	adult	-2.408	10.5	Gabon	Moukalaba			17/01/2001	M	MNHN Paris	1	1	1
GA3051	Crocidura poensis	MNHN-ZM-2020-265	GA3051	ON603694		TW3BSI	adult	-2.358	10.592	Gabon	Doussala			03/03/2001	F	MNHN Paris	1	1	1
GA2872	Crocidura poensis	MNHN-ZM-2020-395	GA2872	ON603695		TW1SS	juvenile	-2.408	10.5	Gabon	Moukalaba			16/01/2001	F	MNHN Paris	0	1	0
GA2859	Crocidura poensis	MNHN-ZM-2020-393	GA2859	ON603696		TW2BSI	adult	-2.408	10.5	Gabon	Moukalaba			10/01/2001	M	MNHN Paris	1	1	1
TA116	Crocidura turba		TA116	ON603697		TW3ASI	adult	-1.04	31.54	Tanzania	Minziro village	open land	field, young fallow	18/06/2013		MNHN Paris	1	0	0
TA155	Crocidura turba		TA155	ON603698		TW3BSI	adult	-1.08	31.52	Tanzania	Dambo	open land	savanna	18/06/2013		MNHN Paris	1	0	0
P1903	Crocidura buettikoferi	MNHN-ZM-2020-1037	P1903	ON603719		TW2BSS	adult	8.3	-9.233	Guinea	Malweta	forest	young forest	08/10/2003	M	MNHN Paris	1	1	1
VN1343	Crocidura cf. grandiceps	MNHN-ZM-2013-504	VN1343	ON603721		TW2ASS	subadult	7.94424	-9.10495	Guinea	Zogota	forest	old forest	04/02/2012	M	MNHN Paris	0	1	0
VN1288	Crocidura cf. grandiceps	MNHN-ZM-2013-503	VN1288	ON603722		TW2BSI	adult	7.94385	-9.10505	Guinea	Zogota	forest	old forest	02/02/2012	F	MNHN Paris	1	1	1
YGB32	Crocidura longipes	MNHN-ZM-2013-2926	YGB32	ON603736		TW3ASI	adult	9.69	-12.81	Guinea	Yorogbaya				F	MNHN Paris	1	1	1
P3287	Crocidura theresae	MNHN-ZM-2019-584	P3287	ON603745		TW2ASS	subadult	8.383	-9.317	Guinea	Balassou	forest	old forest	13/11/2003	F	MNHN Paris	0	1	0
P3458	Crocidura theresae	MNHN-ZM-2019-622	P3458	ON603746		TW2ASS	subadult	8.35	-9.217	Guinea	Kazaouma	open land	field, young fallow	19/11/2003	F	MNHN Paris	0	1	0
P2216	Crocidura theresae	MNHN-ZM-2019-627	P2216	ON603747		TW2ASS	subadult	8.3	-9.233	Guinea	Malweta	forest	old forest	13/10/2003	F	MNHN Paris	0	1	0
P1672	Crocidura theresae	MNHN-ZM-2019-601	P1672	ON603748		TW2ASS	subadult	8.35	-9.217	Guinea	Kazaouma	open land	field, young fallow	21/09/2003	M	MNHN Paris	0	1	0
P2260	Crocidura theresae	MNHN-ZM-2019-607	P2260	ON603749		TW2ASS	subadult	8.35	-9.217	Guinea	Kazaouma	open land	field, young fallow	14/10/2003	F	MNHN Paris	0	1	0
P2660	Crocidura theresae	MNHN-ZM-2019-613	P2660	ON603750		TW2BSS	adult	8.35	-9.217	Guinea	Kazaouma	open land	field, young fallow	23/10/2003	M	MNHN Paris	1	1	1
P2453	Crocidura theresae	MNHN-ZM-2019-609	P2453	ON603751		TW3ASS	adult	8.35	-9.217	Guinea	Kazaouma	open land	field, young fallow	17/10/2003	M	MNHN Paris	1	1	1
P0701	Crocidura theresae	MNHN-ZM-2019-587	P0701	ON603752		TW3ASI	adult	8.35	-9.217	Guinea	Kazaouma	open land	field, young fallow	21/08/2003	M	MNHN Paris	1	1	1
P0878	Crocidura theresae	MNHN-ZM-2019-590	P0878	ON603753		TW2ASS	subadult	8.35	-9.217	Guinea	Kazaouma	open land	field, young fallow	26/08/2003	M	MNHN Paris	0	1	0
P1361	Crocidura theresae	MNHN-ZM-2019-597	P1361	ON603754		TW2BSS	adult	8.35	-9.217	Guinea	Kazaouma	open land	field, young fallow	13/09/2003	F	MNHN Paris	1	1	1
P3194	Crocidura theresae	MNHN-ZM-2019-628	P3194	ON603755		TW1SO	juvenile	8.3	-9.233	Guinea	Malweta	forest	old forest	11/11/2003	F	MNHN Paris	0	1	0
P2497	Crocidura theresae	MNHN-ZM-2019-611	P2497	ON603756		TW2ASS	subadult	8.35	-9.217	Guinea	Kazaouma	open land	field, young fallow	19/10/2003	F	MNHN Paris	0	1	0
P2881	Crocidura theresae	MNHN-ZM-2019-614	P2881	ON603757		TW2BSS	subadult	8.35	-9.217	Guinea	Kazaouma	open land	field, young fallow	05/11/2003	M	MNHN Paris	0	1	0
P0488	Crocidura theresae	MNHN-ZM-2019-585	P0488	ON603758		TW2ASS	subadult	8.35	-9.217	Guinea	Kazaouma	open land	field, young fallow	16/08/2003	M	MNHN Paris	0	1	0
P2261	Crocidura theresae	MNHN-ZM-2019-608	P2261	ON603759		TW2BSS	adult	8.35	-9.217	Guinea	Kazaouma	open land	field, young fallow	14/10/2003	F	MNHN Paris	1	1	1
R19625	Crocidura poensis	MNHN-ZM-2020-714	R19625	A10_E201988		TW2ASS	subadult	3.919	17.058	Central African Republic	Bambio	forest	old forest	23/04/1999	M	MNHN Paris	0	1	0
R22046	Crocidura poensis	MNHN-ZM-2020-561	R22046	A11_E201988		TW2ASS	subadult	0.75	14.867	Republic of the Congo	Tchombi	forest	old forest	26/06/1995	F	MNHN Paris	0	1	0
R24534	Crocidura buettikoferi	MNHN-ZM-2019-330	R24534	A12_E201988		TW2ASS	subadult	5.85	-7.383	Ivory Coast	Tai study site	forest	old forest	18/12/1996	M	MNHN Paris	0	1	0
BE0622	Crocidura foxi	MNHN-ZM-2019-177	BE0622	A2_E201988		TW3BSI	adult	8.2	1.41	Benin	Lougba	forest	old forest	04/09/2006	M	MNHN Paris	1	1	1
VN0457	Crocidura theresae	MNHN-ZM-2013-719	VN0457	A2_E201989		TW3A?	adult	7.925	-9.156	Guinea	Zogota	forest	plantation	13/06/2011	M	MNHN Paris	1	1	1
BE0740	Crocidura foxi	MNHN-ZM-2019-196	BE0740	A3_E201988		TW3BSI	adult	8.2	1.41	Benin	Lougba	forest	old forest	13/09/2006	M	MNHN Paris	1	1	1
VN0864	Crocidura cf. grandiceps	MNHN-ZM-2013-439	VN0864	A3_E201989		TW2ASS	subadult	7.23038	-9.30012	Liberia	Fape	open land	field, young fallow	16/07/2011	F	MNHN Paris	0	1	0
BE0864	Crocidura foxi	MNHN-ZM-2019-211	BE0864	A4_E201988		TW3ASI	adult	8.2	1.41	Benin	Lougba	forest	old forest	23/09/2006	M	MNHN Paris	1	1	1
VN1161	Crocidura cf. grandiceps	MNHN-ZM-2013-453	VN1161	A4_E201989		TW2ASS	subadult	9.03584	-8.91853	Guinea	Hermakono	forest	old forest	08/08/2011	M	MNHN Paris	0	1	0
GA0822	Crocidura poensis	MNHN-ZM-2020-289	GA0822	A5_E201988		TW2BSS	subadult	-2.283	10.506	Gabon	Moueva	forest	old forest	20/04/2000	M	MNHN Paris	0	1	0
VN0404	Crocidura theresae	MNHN-ZM-2013-715	VN0404	B1_E201989		TW2BSI	adult	7.9315	-9.12547	Guinea	Zogota	open land	field, young fallow	08/06/2011	M	MNHN Paris	1	1	1
R19702	Crocidura poensis	MNHN-ZM-2020-716	R19702	B10_E201988		TW2ASS	subadult	3.919	17.058	Central African Republic	Bambio	forest	old forest	17/05/1999	M	MNHN Paris	0	1	0
R24760	Crocidura buettikoferi	MNHN-ZM-2019-335	R24760	B12_E201988		TW2ASS	subadult	5.85	-7.383	Ivory Coast	Tai study site	forest	old forest	22/10/1997	M	MNHN Paris	0	1	0
BE0631	Crocidura foxi	MNHN-ZM-2019-179	BE0631	B2_E201988		TW3BSI	adult	8.2	1.41	Benin	Lougba	forest	old forest	05/09/2006	M	MNHN Paris	1	1	1
VN0463	Crocidura theresae	MNHN-ZM-2013-699	VN0463	B2_E201989		TW2BSI	adult	7.63329	-9.22203	Guinea	Gbaole	forest	old forest	15/06/2011	M	MNHN Paris	1	1	1
BE0746	Crocidura foxi	MNHN-ZM-2019-197	BE0746	B3_E201988		TW2ASS	subadult	8.2	1.41	Benin	Lougba	open land	savanna	13/09/2006	M	MNHN Paris	0	1	0
P2062	Crocidura theresae	MNHN-ZM-2019-605	P2062	B8_E201988		TW4SI	senile	8.35	-9.217	Guinea	Kazaouma	open land	field, young fallow	10/10/2003	M	MNHN Paris	0	1	0
BA0727	Crocidura poensis	MNHN-ZM-2020-654	BA0727	C1_E201988		TW1SS	juvenile	3.919	17.058	Central African Republic	Bambio	forest	old forest	31/07/1999	M	MNHN Paris	0	1	0
VN0406	Crocidura buettikoferi	MNHN-ZM-2013-474	VN0406	C1_E201989		TW2BSI	adult	7.97689	-9.10525	Guinea	Zogota	forest	old forest	08/06/2011	F	MNHN Paris	1	1	1
R24805	Crocidura buettikoferi	MNHN-ZM-2019-339	R24805	C12_E201988		TW2ASS	subadult	5.85	-7.383	Ivory Coast	Tai study site	forest	plantation	13/11/1997	M	MNHN Paris	0	1	0
BE0766	Crocidura foxi	MNHN-ZM-2019-198	BE0766	C3_E201988		TW2BSI	adult	8.2	1.41	Benin	Lougba	forest	old forest	15/09/2006	M	MNHN Paris	1	1	1
VN0989	Crocidura buettikoferi	MNHN-ZM-2013-457	VN0989	C3_E201989		TW2BSS	adult	9.03584	-8.91853	Guinea	Hermakono	forest	old forest	30/07/2011	M	MNHN Paris	1	1	1
GA1527	Crocidura poensis	MNHN-ZM-2020-316	GA1527	C5_E201988		TW3ASI	adult	-2.283	10.506	Gabon	Moueva	forest	old forest	22/06/2000	M	MNHN Paris	1	1	1
P0891	Crocidura theresae	MNHN-ZM-2019-591	P0891	C6_E201988		TW1SO	juvenile	8.35	-9.217	Guinea	Kazaouma	open land	field, young fallow	27/08/2003	F	MNHN Paris	0	1	0
P2096	Crocidura theresae	MNHN-ZM-2019-606	P2096	C8_E201988		TW2BSS	subadult	8.35	-9.217	Guinea	Kazaouma	open land	field, young fallow	11/10/2003	F	MNHN Paris	0	1	0
R19791	Crocidura poensis	MNHN-ZM-2020-766	R19791	D10_E201988		TW2ASS	subadult	3.919	17.058	Central African Republic	Bambio	forest	old forest	10/06/1999	M	MNHN Paris	0	1	0
R24819	Crocidura buettikoferi	MNHN-ZM-2019-340	R24819	D12_E201988		TW2ASS	subadult	5.85	-7.383	Ivory Coast	Tai study site	forest	plantation	14/11/1997	M	MNHN Paris	0	1	0
BE0678	Crocidura foxi	MNHN-ZM-2019-184	BE0678	D2_E201988		TW4SI	senile	8.2	1.41	Benin	Lougba	forest	old forest	10/09/2006	M	MNHN Paris	0	1	0
VN0558	Crocidura buettikoferi	MNHN-ZM-2013-702	VN0558	D2_E201989		TW2BSI	adult	7.64158	-9.24115	Guinea	Gbaole	open land	field, young fallow	21/06/2011	M	MNHN Paris	1	1	1
BE0772	Crocidura foxi	MNHN-ZM-2019-200	BE0772	D3_E201988		TW1SO	juvenile	8.2	1.41	Benin	Lougba	forest	sparse forest	15/09/2006	M	MNHN Paris	0	1	0
VN1064	Crocidura buettikoferi	MNHN-ZM-2013-448	VN1064	D3_E201989		TW2BSI	adult	9.03584	-8.91853	Guinea	Hermakono	forest	old forest	03/08/2011	M	MNHN Paris	1	1	1
P0982	Crocidura theresae	MNHN-ZM-2019-592	P0982	D6_E201988		TW3ASS	adult	8.35	-9.217	Guinea	Kazaouma	open land	field, young fallow	31/08/2003	M	MNHN Paris	1	1	1
BA0762	Crocidura poensis	MNHN-ZM-2020-658	BA0762	E1_E201988		TW2BSI	adult	3.919	17.058	Central African Republic	Bambio	forest	old forest	20/08/1999	M	MNHN Paris	1	1	1
R24874	Crocidura buettikoferi	MNHN-ZM-2019-344	R24874	E12_E201988		TW3BSI	adult	5.85	-7.383	Ivory Coast	Tai study site	forest	plantation	19/11/1997	F	MNHN Paris	1	1	1
BE0679	Crocidura foxi	MNHN-ZM-2019-185	BE0679	E2_E201988		TW2BSS	adult	8.2	1.41	Benin	Lougba	forest	old forest	10/09/2006	M	MNHN Paris	1	1	1
BA0876	Crocidura poensis	MNHN-ZM-2020-668	BA0876	E202017_A12		TW2BSI	adult	3.919	17.058	Central African Republic	Batouri	forest	old forest	29/08/1999	M	MNHN Paris	1	1	1
R18366	Crocidura poensis	MNHN-ZM-2020-762	R18366	E202017_A3		TW2B?	subadult	3.95	16.967	Central African Republic	Bambio	forest	old forest	11/10/1995	M	MNHN Paris	0	1	0
P3617	Crocidura theresae	MNHN-ZM-2019-624	P3617	E202017_A5		TW2BSS	adult	8.35	-9.217	Guinea	Kazaouma	open land	field, young fallow	24/11/2003	M	MNHN Paris	1	1	1
R25630	Crocidura buettikoferi	MNHN-ZM-2019-357	R25630	E202017_A7		TW3ASI	adult	5.85	-7.383	Ivory Coast	Tai study site	forest	plantation	11/10/1998	M	MNHN Paris	1	1	1
R25801	Crocidura buettikoferi	MNHN-ZM-2019-378	R25801	E202017_A8		TW3ASS	adult	5.85	-7.383	Ivory Coast	Tai study site	forest	plantation	14/11/1998	M	MNHN Paris	1	1	1
GA1172	Crocidura poensis	MNHN-ZM-2020-303	GA1172	E202017_A9		TW2BSS	subadult	-2.283	10.506	Gabon	Moueva			22/05/2000	M	MNHN Paris	0	1	0
BA0971	Crocidura poensis	MNHN-ZM-2020-677	BA0971	E202017_B12		TW2ASS	subadult	3.919	17.058	Central African Republic	Batouri	forest	old forest	05/09/1999	M	MNHN Paris	0	1	0
R18277	Crocidura poensis	MNHN-ZM-2020-753	R18277	E202017_B3		TW2B?	subadult	3.95	16.967	Central African Republic	Bambio	forest	old forest	23/08/1995	M	MNHN Paris	0	1	0
P0977	Crocidura buettikoferi	MNHN-ZM-2019-312	P0977	E202017_B4		TW2BSS	subadult	8.3	-9.233	Guinea	Malweta	forest	old forest	30/08/2003	F	MNHN Paris	0	1	0
P3619	Crocidura theresae	MNHN-ZM-2019-626	P3619	E202017_B5		TW2ASS	subadult	8.35	-9.217	Guinea	Kazaouma	open land	field, young fallow	24/11/2003	F	MNHN Paris	0	1	0
R25634	Crocidura buettikoferi	MNHN-ZM-2019-358	R25634	E202017_B7		TW3BSI	adult	5.85	-7.383	Ivory Coast	Tai study site	forest	plantation	11/10/1998	M	MNHN Paris	1	1	1
R19852	Crocidura poensis	MNHN-ZM-2020-770	R19852	E202017_C1		TW2ASS	subadult	3.919	17.058	Central African Republic	Batouri	forest	old forest	17/06/1999	M	MNHN Paris	0	1	0
BA0342	Crocidura poensis	MNHN-ZM-2020-626	BA0342	E202017_C11		TW2BSS	subadult	3.919	17.058	Central African Republic	Batouri	forest	old forest	02/11/1999	M	MNHN Paris	0	1	0
BA0373	Crocidura poensis	MNHN-ZM-2020-629	BA0373	E202017_C12		TW2ASS	subadult	3.919	17.058	Central African Republic	Batouri	forest	old forest	04/11/1999	F	MNHN Paris	0	1	0
R19982	Crocidura poensis	MNHN-ZM-2020-721	R19982	E202017_C2		TW3BSI	adult	3.919	17.058	Central African Republic	Batouri	forest	old forest	16/07/1999	M	MNHN Paris	1	1	1
BA0244	Crocidura poensis	MNHN-ZM-2020-614	BA0244	E202017_C3		TW3ASI	adult	3.919	17.058	Central African Republic	Batouri	forest	old forest	29/10/1999	M	MNHN Paris	1	1	1
P1017	Crocidura buettikoferi	MNHN-ZM-2019-313	P1017	E202017_C4		TW2ASS	subadult	8.3	-9.233	Guinea	Malweta	forest	old forest	01/09/2003	M	MNHN Paris	0	1	0
R25666	Crocidura buettikoferi	MNHN-ZM-2019-359	R25666	E202017_C7		TW3BSI	adult	5.85	-7.383	Ivory Coast	Tai study site	forest	plantation	15/10/1998	M	MNHN Paris	1	1	1
P2713	Crocidura buettikoferi	MNHN-ZM-2020-1040	P2713	E202017_C8		TW3ASI	adult	8.3	-9.233	Guinea	Malweta	forest	young forest	25/10/2003	F	MNHN Paris	1	1	1
R19866	Crocidura poensis	MNHN-ZM-2020-720	R19866	E202017_D1		TW2ASS	subadult	3.919	17.058	Central African Republic	Batouri	forest	old forest	19/06/1999	M	MNHN Paris	0	1	0
BA0466	Crocidura poensis	MNHN-ZM-2020-638	BA0466	E202017_D11		TW2ASS	subadult	3.919	17.058	Central African Republic	Batouri	forest	old forest	10/11/1999	M	MNHN Paris	0	1	0
P1029	Crocidura buettikoferi	MNHN-ZM-2019-315	P1029	E202017_D4		TW2ASS	subadult	8.3	-9.233	Guinea	Malweta	forest	young forest	02/09/2003	F	MNHN Paris	0	1	0
R12444	Crocidura poensis	MNHN-ZM-2020-741	R12444	E202017_D5		TW2B?	subadult	3.617	17.067	Central African Republic	Londo	forest	old forest	10/07/1993	F	MNHN Paris	0	1	0
R25674	Crocidura buettikoferi	MNHN-ZM-2019-360	R25674	E202017_D7		TW2BSI	adult	5.85	-7.383	Ivory Coast	Tai study site	forest	plantation	16/10/1998	M	MNHN Paris	1	1	1
P2768	Crocidura buettikoferi	MNHN-ZM-2020-1041	P2768	E202017_D8		TW2ASO	subadult	8.3	-9.233	Guinea	Malweta	forest	old forest	26/10/2003	M	MNHN Paris	0	1	0
R19868	Crocidura poensis	MNHN-ZM-2020-772	R19868	E202017_E1		TW2BSS	adult	3.919	17.058	Central African Republic	Batouri	forest	old forest	19/06/1999	M	MNHN Paris	1	1	1
BA0471	Crocidura poensis	MNHN-ZM-2020-639	BA0471	E202017_E11		TW2BSS	subadult	3.919	17.058	Central African Republic	Batouri	forest	old forest	10/11/1999	M	MNHN Paris	0	1	0
R19987	Crocidura poensis	MNHN-ZM-2020-722	R19987	E202017_E2		TW2ASS	subadult	3.919	17.058	Central African Republic	Batouri	forest	old forest	17/07/1999	M	MNHN Paris	0	1	0
P1032	Crocidura buettikoferi	MNHN-ZM-2019-316	P1032	E202017_E4		TW2BSS	subadult	8.3	-9.233	Guinea	Malweta	forest	old forest	02/09/2003	F	MNHN Paris	0	1	0
R22680	Crocidura poensis	MNHN-ZM-2020-520	R22680	E202017_E6		TW2BSS	adult	0.4	14.733	Republic of the Congo	Mbomo study site	forest	old forest	13/09/1995	M	MNHN Paris	1	1	1
R25733	Crocidura buettikoferi	MNHN-ZM-2019-363	R25733	E202017_E7		TW3ASS	adult	5.85	-7.383	Ivory Coast	Tai study site	forest	plantation	21/10/1998	F	MNHN Paris	1	1	1
R25846	Crocidura buettikoferi	MNHN-ZM-2019-384	R25846	E202017_E8		TW3BSI	adult	5.85	-7.383	Ivory Coast	Tai study site	forest	plantation	21/11/1998	M	MNHN Paris	1	1	1
BA0073	Crocidura poensis	MNHN-ZM-2020-596	BA0073	E202017_F10		TW2BSS	adult	3.919	17.058	Central African Republic	Batouri	forest	old forest	04/10/1999	M	MNHN Paris	1	1	1
P0448	Crocidura buettikoferi	MNHN-ZM-2019-265	P0448	E202017_F3		TW2BSS	adult	8.3	-9.233	Guinea	Malweta	forest	old forest	14/08/2003		MNHN Paris	1	1	1
P1904	Crocidura buettikoferi	MNHN-ZM-2020-1038	P1904	E202017_F4		TW3ASI	adult	8.3	-9.233	Guinea	Malweta	forest	young forest	08/10/2003	M	MNHN Paris	1	1	1
R16929	Crocidura poensis	MNHN-ZM-2020-463	R16929	E202017_F5		TW3BSI	adult	0.4	14.733	Republic of the Congo	Mbomo study site	forest	old forest	18/02/1997	M	MNHN Paris	1	1	1
R23059	Crocidura poensis	MNHN-ZM-2020-552	R23059	E202017_F6		TW2BSS	subadult	0.4	14.733	Republic of the Congo	Mbomo study site	forest	old forest	07/04/1996	M	MNHN Paris	0	1	0
R25741	Crocidura buettikoferi	MNHN-ZM-2019-365	R25741	E202017_F7		TW2ASS	subadult	5.85	-7.383	Ivory Coast	Tai study site	forest	plantation	22/10/1998	M	MNHN Paris	0	1	0
BA0121	Crocidura poensis	MNHN-ZM-2020-600	BA0121	E202017_G10		TW2BSS	adult	3.919	17.058	Central African Republic	Batouri	forest	old forest	09/10/1999	F	MNHN Paris	1	1	1
P0886	Crocidura buettikoferi	MNHN-ZM-2019-235	P0886	E202017_G3		TW3BSI	adult	8.383	-9.317	Guinea	Balassou	forest	old forest	26/08/2003	M	MNHN Paris	1	1	1
P2495	Crocidura theresae	MNHN-ZM-2019-610	P2495	E202017_G4		TW2BSS	subadult	8.35	-9.217	Guinea	Kazaouma	open land	field, young fallow	19/10/2003	F	MNHN Paris	0	1	0
R16956	Crocidura poensis	MNHN-ZM-2020-468	R16956	E202017_G5		TW2BSS	subadult	0.4	14.733	Republic of the Congo	Mbomo study site	forest	old forest	28/02/1997	M	MNHN Paris	0	1	0
R25746	Crocidura buettikoferi	MNHN-ZM-2019-367	R25746	E202017_G7		TW3BSI	adult	5.85	-7.383	Ivory Coast	Tai study site	forest	plantation	23/10/1998	M	MNHN Paris	1	1	1
GA1153	Crocidura poensis	MNHN-ZM-2020-300	GA1153	E202017_G8		TW3ASI	adult	-2.283	10.506	Gabon	Moueva			21/05/2000	M	MNHN Paris	1	1	1
R19922	Crocidura poensis	MNHN-ZM-2020-779	R19922	E202017_H1		TW2BSS	adult	3.919	17.058	Central African Republic	Batouri	forest	old forest	24/06/1999	M	MNHN Paris	1	1	1
BA0146	Crocidura poensis	MNHN-ZM-2020-604	BA0146	E202017_H10		TW2ASO	subadult	3.919	17.058	Central African Republic	Batouri	forest	old forest	12/10/1999	M	MNHN Paris	0	1	0
R18843	Crocidura poensis	MNHN-ZM-2020-682	R18843	E202017_H2		TW3BSI	adult	3.919	17.058	Central African Republic	Batouri	forest	old forest	20/10/1998	M	MNHN Paris	1	1	1
P0866	Crocidura buettikoferi	MNHN-ZM-2019-307	P0866	E202017_H3		TW2BSI	adult	8.3	-9.233	Guinea	Malweta	forest	old forest	26/08/2003	M	MNHN Paris	1	1	1
P3303	Crocidura theresae	MNHN-ZM-2019-620	P3303	E202017_H4		TW2ASS	subadult	8.35	-9.217	Guinea	Kazaouma	open land	field, young fallow	13/11/2003	F	MNHN Paris	0	1	0
R25766	Crocidura buettikoferi	MNHN-ZM-2019-371	R25766	E202017_H7		TW3BSI	adult	5.85	-7.383	Ivory Coast	Tai study site	forest	plantation	26/10/1998	M	MNHN Paris	1	1	1
GA1154	Crocidura poensis	MNHN-ZM-2020-301	GA1154	E202017_H8		TW3ASI	adult	-2.283	10.506	Gabon	Moueva			21/05/2000	M	MNHN Paris	1	1	1
BE0780	Crocidura foxi	MNHN-ZM-2019-201	BE0780	E3_E201988		TW3ASI	adult	8.2	1.41	Benin	Lougba	forest	sparse forest	16/09/2006	M	MNHN Paris	1	1	1
VN1142	Crocidura cf. grandiceps	MNHN-ZM-2013-449	VN1142	E3_E201989		TW2ASS	subadult	9.03584	-8.91853	Guinea	Hermakono	forest	old forest	07/08/2011	F	MNHN Paris	0	1	0
P1406	Crocidura buettikoferi	MNHN-ZM-2019-598	P1406	E6_E201988		TW2BSI	adult	8.35	-9.217	Guinea	Kazaouma	open land	field, young fallow	14/09/2003	M	MNHN Paris	1	1	1
R18251	Crocidura poensis	MNHN-ZM-2020-752	R18251	E9_E201988		TW3BSI	adult	3.95	16.967	Central African Republic	Bambio	forest	old forest	12/08/1995	F	MNHN Paris	1	1	1
BA0873	Crocidura poensis	MNHN-ZM-2020-666	BA0873	F1_E201988		TW2BSS	subadult	3.919	17.058	Central African Republic	Bambio	forest	old forest	29/08/1999	M	MNHN Paris	0	1	0
R19895	Crocidura poensis	MNHN-ZM-2020-776	R19895	F10_E201988		TW2BSS	adult	3.919	17.058	Central African Republic	Bambio	forest	old forest	21/06/1999	M	MNHN Paris	1	1	1
R24395	Crocidura buettikoferi	MNHN-ZM-2019-325	R24395	F11_E201988		TW2ASS	subadult	5.85	-7.383	Ivory Coast	Tai study site	forest	old forest	27/11/1996	F	MNHN Paris	0	1	0
R24956	Crocidura buettikoferi	MNHN-ZM-2019-349	R24956	F12_E201988		TW2BSI	adult	5.85	-7.383	Ivory Coast	Tai study site	forest	plantation	29/11/1997	F	MNHN Paris	1	1	1
BE0694	Crocidura foxi	MNHN-ZM-2019-186	BE0694	F2_E201988		TW2BSS	adult	8.2	1.41	Benin	Lougba	forest	sparse forest	11/09/2006	M	MNHN Paris	1	1	1
BE0784	Crocidura foxi	MNHN-ZM-2019-203	BE0784	F3_E201988		TW2BSI	adult	8.2	1.41	Benin	Lougba	forest	old forest	16/09/2006	M	MNHN Paris	1	1	1
VN1143	Crocidura buettikoferi	MNHN-ZM-2013-450	VN1143	F3_E201989		TW2BSI	adult	9.0371	-8.91878	Guinea	Hermakono	forest	old forest	07/08/2011	F	MNHN Paris	1	1	1
P1648	Crocidura theresae	MNHN-ZM-2019-600	P1648	F6_E201988		TW2ASS	subadult	8.35	-9.217	Guinea	Kazaouma	open land	field, young fallow	20/09/2003	M	MNHN Paris	0	1	0
P1921	Crocidura theresae	MNHN-ZM-2019-602	P1921	F7_E201988		TW3BSI	adult	8.35	-9.217	Guinea	Kazaouma	open land	field, young fallow	08/10/2003	F	MNHN Paris	1	1	1
R19335	Crocidura poensis	MNHN-ZM-2020-765	R19335	F9_E201988		TW2ASS	subadult	3.919	17.058	Central African Republic	Bambio	forest	old forest	27/01/1999	F	MNHN Paris	0	1	0
R19919	Crocidura poensis	MNHN-ZM-2020-778	R19919	G10_E201988		TW1SS	juvenile	3.919	17.058	Central African Republic	Bambio	forest	old forest	24/06/1999	M	MNHN Paris	0	1	0
R24432	Crocidura buettikoferi	MNHN-ZM-2019-327	R24432	G11_E201988		TW2BSS	subadult	5.85	-7.383	Ivory Coast	Tai study site	forest	old forest	02/12/1996	F	MNHN Paris	0	1	0
R24958	Crocidura buettikoferi	MNHN-ZM-2019-350	R24958	G12_E201988		TW3BSI	adult	5.85	-7.383	Ivory Coast	Tai study site	forest	plantation	29/11/1997	M	MNHN Paris	1	1	1
BE0698	Crocidura foxi	MNHN-ZM-2019-188	BE0698	G2_E201988		TW2ASS	subadult	8.2	1.41	Benin	Lougba	forest	old forest	11/09/2006	M	MNHN Paris	0	1	0
VN0827	Crocidura theresae	MNHN-ZM-2013-697	VN0827	G2_E201989		TW3ASI	adult	7.2261	-9.29248	Liberia	Fape	wetland	wetland	14/07/2011	F	MNHN Paris	1	1	1
BE0807	Crocidura foxi	MNHN-ZM-2019-206	BE0807	G3_E201988		TW2BSI	adult	8.2	1.41	Benin	Lougba	forest	old forest	18/09/2006	M	MNHN Paris	1	1	1
VN1159	Crocidura buettikoferi	MNHN-ZM-2013-451	VN1159	G3_E201989		TW2BSI	adult	9.03584	-8.91853	Guinea	Hermakono	forest	old forest	08/08/2011	F	MNHN Paris	1	1	1
GA2909	Crocidura poensis	MNHN-ZM-2020-397	GA2909	G5_E201988		TW1SS	juvenile	-2.408	10.5	Gabon	Moukalaba			26/01/2001	F	MNHN Paris	0	1	0
P1922	Crocidura theresae	MNHN-ZM-2019-603	P1922	G7_E201988		TW3BSS	adult	8.35	-9.217	Guinea	Kazaouma	open land	field, young fallow	08/10/2003	M	MNHN Paris	1	1	1
R19375	Crocidura poensis	MNHN-ZM-2020-706	R19375	G9_E201988		TW3BSI	adult	3.919	17.058	Central African Republic	Bambio	forest	old forest	15/02/1999	M	MNHN Paris	1	1	1
BE0143	Crocidura foxi	MNHN-ZM-2020-1888	BE0143	H1_E201988		TW1SO	juvenile	6.7	2.667	Benin	Sakete	forest	old forest	11/02/2006		MNHN Paris	0	1	0
VN0781	Crocidura buettikoferi	MNHN-ZM-2013-437	VN0781	H1_E201989		TW2BSI	adult	7.23801	-9.29774	Liberia	Fape	forest	old forest	11/07/2011	F	MNHN Paris	1	1	1
R24501	Crocidura buettikoferi	MNHN-ZM-2019-328	R24501	H11_E201988		TW2BSS	subadult	5.85	-7.383	Ivory Coast	Tai study site	forest	old forest	11/12/1996	M	MNHN Paris	0	1	0
VN0301	Crocidura theresae	MNHN-ZM-2013-708	VN0301	H12_E201988		TW2BSI	adult	7.93431	-9.12486	Guinea	Zogota	open land	field, young fallow	31/05/2011	M	MNHN Paris	1	1	1
BE0700	Crocidura foxi	MNHN-ZM-2019-190	BE0700	H2_E201988		TW2ASS	subadult	8.2	1.41	Benin	Lougba	forest	old forest	11/09/2006	M	MNHN Paris	0	1	0
BE0808	Crocidura foxi	MNHN-ZM-2019-207	BE0808	H3_E201988		TW2BSS	adult	8.2	1.41	Benin	Lougba	forest	old forest	18/09/2006	M	MNHN Paris	1	1	1
GA0778	Crocidura poensis	MNHN-ZM-2020-287	GA0778	H4_E201988		TW2ASS	subadult	-2.283	10.506	Gabon	Moueva	forest	old forest	18/04/2000	M	MNHN Paris	0	1	0
P1926	Crocidura theresae	MNHN-ZM-2019-604	P1926	H7_E201988		TW2BSS	subadult	8.35	-9.217	Guinea	Kazaouma	open land	field, young fallow	08/10/2003	M	MNHN Paris	0	1	0
R19576	Crocidura poensis	MNHN-ZM-2020-711	R19576	H9_E201988		TW2ASS	subadult	3.919	17.058	Central African Republic	Bambio	forest	old forest	27/03/1999	M	MNHN Paris	0	1	0
ETH2112	Crocidura similiturba	NMP-97133	ETH2112	MT990704.1		TW3ASI	adult	7.56294	36.0496	Ethiopia	Keffa zone			09/12/2018		NMP Prague	1	0	0
